# Supplementary material for: Natural Selection on the Phase-Separation Properties of FUS during 160 My of Mammalian Evolution
Source: Mol Biol Evol. 2020 Oct 6;38(3):940–51. doi: 10.1093/molbev/msaa258 (PMC7947763; doi:10.1093/molbev/msaa258)
Supplement: msaa258_Supplementary_Data [file msaa258_supplementary_data.zip › Table_S1.xlsx]

## Sheet: Changes List
Table S1. The substitution patterns of the ancestrlal reconstruction in the PLD of FUS
	Hipposideros armiger	Gorilla gorilla	Pan troglodytes	Pan paniscus	Homo sapiens	Pongo abelii	Colobus angolensis	Piliocolobus tephrosceles	Rhinopithecus roxellana	Rhinopithecus bieti	Chlorocebus sabaeus	Mandrillus leucophaeus	Theropithecus gelada	Cercocebus atys	Papio anubis	Macaca mulatta	Macaca fascicularis	Macaca nemestrina	Desmodus rotundus	Myotis lucifugus	Miniopterus natalensis	Pteropus vampyrus	Pteropus alecto	Rousettus aegyptiacus	Elephantulus edwardii	Dasypus novemcinctus	Monodelphis domestica	Sarcophilus harrisii	Propithecus coquereli	Microcebus murinus	Ursus maritimus	Heterocephalus glaber	Camelus ferus	Camelus bactrianus	Erinaceus europaeus	Vicugna pacos	Cavia porcellus	Trichechus manatus	Chrysochloris asiatica	Delphinapterus leucas	Physeter catodon	Lipotes vexillifer	Lagenorhynchus obliquidens	Orcinus orca	Otolemur garnettii	Sus scrofa	Manis javanica	Equus caballus	Equus asinus
	→	→	→	→	→	→	→	→	→	→	→	→	→	→	→	→	→	→	→	→	→	→	→	→	→	→	→	→	→	→	→	→	→	→	→	→	→	→	→	→	→	→	→	→	→	→	→	→	→
	129	166	164	164	165	167	161	161	160	160	159	153	154	153	154	156	156	157	131	130	130	127	127	128	173	175	90	90	150	150	103	137	111	111	92	112	136	174	173	114	116	115	113	113	151	124	106	107	108
Site
5
7																									T → S	T → S
16																																													A → S
19
27																			Q → R
30																			N → S	N → S					S → N																				S → N		N → S
35																																							Q → -
37																			S → G
39																									S → G	S → G											S → R
40						G → T																										G → S
42																			S → G																			G → S
44																																					S → A
45																								A → P															A → S
46																																					D → E
47																																								A → T
48											S → -
49	G → S
53
54																															S → G									S → G
56																			G → -													G → S				G → S	G → S
57																									S → G						S → G								S → -						S → -		S → G
62																																T → S								T → A
64
65			T → S					T → S		T → S				T → S	T → S										T → S																					T → S
66	G → A		G → -																						G → -																					G → -
68																								N → S		G → S																					G → S
69																																			T → A											T → A
70																													Q → P
71
72
77
79																			T → A						A → G			T → A																			T → A
80	G → S																														G → S						G → S				G → S
83																			G → A
84																															S → G				S → G							S → G		S → G
85																										S → G						S → G			S → G											S → G
87																															S → G				S → G											S → G
90																																			S → -
93																			G → A
96
99																			P → S
105	P → A
106	A → P																								A → P							A → T							A → T
109																																			S → N
110																									T → A
113																					S → G
114
115																																										G → S		G → S
116																					S → G					S → G					S → G		S → G			S → G									S → G	S → T
117																															G → S					S → G		S → G			S → G
118
120
121																																					S → T
122	S → N																									S → G							G → S		S → G				S → N
123
128																				Q → P
129
130																										S → G		S → G
131
132
134																																	G → S
135	Q → P																											Q → P
137
138																																													G → S
139																																							Y → -
140																																G → S							G → -								G → S
141																																							G → -
142																																							Q → -
143																																							Q → -
144		Q → P																								Q → P		Q → S										Q → P	Q → -
145																											- → S
146	S → G																													S → N	G → S	S → N				S → G			S → -			S → N
149		Q → G
150																																															Q → P
151	Q → P
152		S → Q
153		- → S																																											S → -
156																									P → A													P → S
159
164																																							N → S
Legends
Probability of inference < 0.9 (90%)
Probability of inference < 0.5 (50%)
[truncated: 124 more columns]
