# Supplementary material for: Natural Selection on the Phase-Separation Properties of FUS during 160 My of Mammalian Evolution
Source: Mol Biol Evol. 2020 Oct 6;38(3):940–51. doi: 10.1093/molbev/msaa258 (PMC7947763; doi:10.1093/molbev/msaa258)
Supplement: msaa258_Supplementary_Data [file msaa258_supplementary_data.zip › Table_S10.xlsx]

## Sheet: Sheet1
Table S10. Branch-site test for positive selection with and without gaps in the alignemnt.
With gaps					Without gaps
Branch Nr.	LogLikelihood (ALT)	LogLikelihood (Null)	Criteria for selection		LogLikelihood (ALT)	LogLikelihood (Null)	Criteria for selection
1	-4438.69	-4438.69	0		-4125.93	-4125.93	0
2	-4436.77	-4437.25	0.958566		-4123.96	-4124.44	0.956066
3	-4437.13	-4437.47	0.679868		-4124.35	-4124.68	0.665958
4	-4437.17	-4439.26	4.17847		-4126.52	-4126.52	0
5	-4439.08	-4439.08	0.001		-4126.25	-4126.25	0
6	-4439.26	-4439.26	0		-4126.52	-4126.52	0
7	-4439.26	-4439.26	1.2e-05		-4126.52	-4126.52	1.2e-05
8	-4439.26	-4439.26	0		-4126.52	-4126.52	1.2e-05
9	-4439.26	-4439.26	0		-4126.52	-4126.52	0
10	-4439.26	-4439.26	0		-4126.52	-4126.52	0
11	-4439.26	-4439.26	0		-4126.52	-4126.52	0
12	-4439.26	-4439.26	0		-4126.52	-4126.52	0
13	-4439.26	-4439.26	0		-4126.52	-4126.52	0
14	-4438.93	-4438.94	0.024028		-4126.44	-4126.44	0.003894
15	-4439.26	-4439.26	0		-4126.52	-4126.52	0
16	-4439.23	-4439.23	0		-4126.47	-4126.47	0
17	-4439.26	-4439.26	0.000122		-4126.52	-4126.52	0.000174
18	-4439.25	-4439.25	0		-4126.45	-4126.45	0
19	-4426.99	-4438.39	22.7903		-4115.92	-4125.35	18.8546
20	-4439.26	-4439.26	0		-4126.52	-4126.52	0
21	-4439.26	-4439.26	4e-06		-4126.52	-4126.52	4e-06
22	-4439.26	-4439.26	8e-06		-4126.52	-4126.52	8e-06
23	-4437.07	-4437.44	0.740568		-4124.28	-4124.64	0.716612
24	-4439.26	-4439.26	0		-4126.52	-4126.52	0
25	-4439.26	-4439.26	0		-4126.52	-4126.52	2e-06
26	-4439.26	-4439.26	0		-4126.52	-4126.52	0
27	-4439.26	-4439.26	0		-4126.52	-4126.52	0
28	-4439.26	-4439.26	2e-06		-4126.52	-4126.52	2e-06
29	-4439.26	-4439.26	0		-4126.52	-4126.52	0
30	-4436.22	-4436.57	0.703666		-4123.52	-4123.87	0.691654
31	-4437.71	-4437.87	0.333456		-4125	-4125.15	0.299504
32	-4436.42	-4439.26	5.6861		-4126.52	-4126.52	0
33	-4437.24	-4439.26	4.04553		-4124.84	-4126.52	3.36404
34	-4439.26	-4439.26	0		-4126.52	-4126.52	0
35	-4439.2	-4439.2	0		-4126.47	-4126.47	0
36	-4436.81	-4436.81	0.002442		-4125.7	-4125.7	0
37	-4439.26	-4439.26	0		-4126.52	-4126.52	0
38	-4439.26	-4439.26	0.0001		-4126.52	-4126.52	0.000118
39	-4439.26	-4439.26	0		-4126.52	-4126.52	0
40	-4439.26	-4439.26	0		-4126.52	-4126.52	0
41	-4439.26	-4439.26	0		-4126.52	-4126.52	0
42	-4439.26	-4439.26	0		-4126.52	-4126.52	0
43	-4437.6	-4438.34	1.47561		-4124.84	-4125.83	1.98293
44	-4436.86	-4436.86	0		-4123.93	-4123.93	0
45	-4438.52	-4439.2	1.34708		-4125.54	-4126.42	1.76771
46	-4437.21	-4439.21	3.98794		-4125.91	-4125.91	0
47	-4439.26	-4439.26	0		-4126.52	-4126.52	0
48	-4439.26	-4439.26	0		-4126.52	-4126.52	0
49	-4439.26	-4439.26	0		-4126.52	-4126.52	0
50	-4439.26	-4439.26	0		-4126.52	-4126.52	0
51	-4439.26	-4439.26	0		-4126.52	-4126.52	0
52	-4439.26	-4439.26	0		-4126.52	-4126.52	0
53	-4439.26	-4439.26	0		-4126.52	-4126.52	0
54	-4439.26	-4439.26	0		-4126.52	-4126.52	0
55	-4439.26	-4439.26	0		-4126.52	-4126.52	0
56	-4439.26	-4439.26	0		-4126.52	-4126.52	0
57	-4439.26	-4439.26	0		-4126.52	-4126.52	0
58	-4439.26	-4439.26	0		-4126.52	-4126.52	0
59	-4439.26	-4439.26	0		-4126.52	-4126.52	0
60	-4439.26	-4439.26	0.00042		-4126.53	-4126.53	0.000238
61	-4436.56	-4439.26	5.40231		-4124.23	-4126.52	4.58479
62	-4439.26	-4439.26	0.000318		-4126.52	-4126.52	1.4e-05
63	-4439.26	-4439.26	0		-4126.52	-4126.52	0
64	-4437.14	-4437.48	0.68242		-4124.35	-4124.68	0.667332
65	-4439.26	-4439.26	1.4e-05		-4126.52	-4126.52	1.6e-05
66	-4438.27	-4438.27	0		-4125.49	-4125.49	0
67	-4439.26	-4439.26	0		-4126.52	-4126.52	0
68	-4439.26	-4439.26	0		-4126.52	-4126.52	0
69	-4439.26	-4439.26	1.6e-05		-4126.52	-4126.52	1.6e-05
70	-4439.26	-4439.26	1.6e-05		-4126.52	-4126.52	1.6e-05
71	-4439.26	-4439.26	0		-4126.52	-4126.52	0
72	-4439.46	-4439.26	0.390226		-4126.52	-4126.52	0
73	-4439.25	-4439.25	0.007518		-4126.5	-4126.5	0.008026
74	-4431.72	-4436.51	9.59244		-4118.95	-4123.75	9.60225
75	-4431.89	-4439.26	14.7367		-4126.52	-4126.52	0
76	-4439.26	-4439.26	1.8e-05		-4126.52	-4126.52	1.8e-05
77	-4439.26	-4439.26	1.6e-05		-4126.52	-4126.52	1.8e-05
78	-4439.26	-4439.26	1.6e-05		-4126.52	-4126.52	1.8e-05
79	-4438.72	-4439.04	0.63765		-4126.52	-4126.52	0
80	-4439.26	-4439.26	1.8e-05		-4126.52	-4126.52	2e-05
81	-4433.84	-4435.15	2.62318		-4123.1	-4123.17	0.125812
82	-4439.26	-4439.26	6e-05		-4126.52	-4126.52	2.6e-05
83	-4435.78	-4439.25	6.934		-4126.52	-4126.52	0
84	-4425.1	-4433.51	16.8071		-4117.03	-4122.55	11.0329	Branch leading to Primates
85	-4439.26	-4439.26	0		-4126.52	-4126.52	0
86	-4439.26	-4439.26	8.6e-05		-4126.52	-4126.52	7.8e-05
87	-4439.26	-4439.26	0		-4126.52	-4126.52	4e-06
88	-4432.83	-4437.74	9.82422		-4119.88	-4124.75	9.72974
89	-4438.03	-4438.03	0		-4125.06	-4125.06	0
90	-4439.26	-4439.26	0		-4126.52	-4126.52	0
91	-4439.26	-4439.26	0		-4126.52	-4126.52	0
92	-4439.26	-4439.26	0		-4126.52	-4126.52	0
93	-4439.26	-4439.26	0		-4126.52	-4126.52	0
94	-4439.26	-4439.26	0		-4126.52	-4126.52	0
95	-4439.26	-4439.26	0.001524		-4126.48	-4126.48	0.005056
96	-4438.33	-4439.02	1.37898		-4125.32	-4126.08	1.53177
97	-4424.13	-4429.2	10.1307		-4111.64	-4116.42	9.5446
