# Supplementary material for: Natural Selection on the Phase-Separation Properties of FUS during 160 My of Mammalian Evolution
Source: Mol Biol Evol. 2020 Oct 6;38(3):940–51. doi: 10.1093/molbev/msaa258 (PMC7947763; doi:10.1093/molbev/msaa258)
Supplement: msaa258_Supplementary_Data [file msaa258_supplementary_data.zip › Table_S3.xlsx]

## Sheet: Table_S3
Table S3. The likelihoods for the alternative and the null model of branch-site test for positive selection
Branch	Alt	Null	2delta			Legends
1	-4438.69	-4438.69	0			Alt	The likelihood of the alternative model for positive selection
2	-4436.77	-4437.25	0.958566			Null	The likelihood of the alternative model for positive selection
3	-4437.13	-4437.47	0.679868			2delta	Twice the difference betweehn Alt and Null
4	-4437.17	-4439.26	4.17847
5	-4439.08	-4439.08	0.001
6	-4439.26	-4439.26	0
7	-4439.26	-4439.26	1.2e-05			Phylogenetic tree
8	-4439.26	-4439.26	0
9	-4439.26	-4439.26	0
10	-4439.26	-4439.26	0
11	-4439.26	-4439.26	0
12	-4439.26	-4439.26	0
13	-4439.26	-4439.26	0
14	-4438.93	-4438.94	0.024028
15	-4439.26	-4439.26	0
16	-4439.23	-4439.23	0
17	-4439.26	-4439.26	0.000122
18	-4439.25	-4439.25	0
19	-4426.99	-4438.39	22.7903
20	-4439.26	-4439.26	0
21	-4439.26	-4439.26	4e-06
22	-4439.26	-4439.26	8e-06
23	-4437.07	-4437.44	0.740568
24	-4439.26	-4439.26	0
25	-4439.26	-4439.26	0
26	-4439.26	-4439.26	0
27	-4439.26	-4439.26	0
28	-4439.26	-4439.26	2e-06
29	-4439.26	-4439.26	0			Branch lengths are calculated using the M0 model of evolution implemented in CODEML
30	-4436.22	-4436.57	0.703666			Yang, Z. (2007). PAML 4: phylogenetic analysis by maximum likelihood. Molecular biology and evolution, 24(8), 1586-1591.
31	-4437.71	-4437.87	0.333456
32	-4436.42	-4439.26	5.6861
33	-4437.24	-4439.26	4.04553
34	-4439.26	-4439.26	0
35	-4439.2	-4439.2	0
36	-4436.81	-4436.81	0.002442
37	-4439.26	-4439.26	0
38	-4439.26	-4439.26	0.0001
39	-4439.26	-4439.26	0
40	-4439.26	-4439.26	0
41	-4439.26	-4439.26	0
42	-4439.26	-4439.26	0
43	-4437.6	-4438.34	1.47561
44	-4436.86	-4436.86	0
45	-4438.52	-4439.2	1.34708
46	-4437.21	-4439.21	3.98794
47	-4439.26	-4439.26	0
48	-4439.26	-4439.26	0
49	-4439.26	-4439.26	0
50	-4439.26	-4439.26	0
51	-4439.26	-4439.26	0
52	-4439.26	-4439.26	0
53	-4439.26	-4439.26	0
54	-4439.26	-4439.26	0
55	-4439.26	-4439.26	0
56	-4439.26	-4439.26	0
57	-4439.26	-4439.26	0
58	-4439.26	-4439.26	0
59	-4439.26	-4439.26	0
60	-4439.26	-4439.26	0.00042
61	-4436.56	-4439.26	5.40231
62	-4439.26	-4439.26	0.000318
63	-4439.26	-4439.26	0
64	-4437.14	-4437.48	0.68242
65	-4439.26	-4439.26	1.4e-05
66	-4438.27	-4438.27	0
67	-4439.26	-4439.26	0
68	-4439.26	-4439.26	0
69	-4439.26	-4439.26	1.6e-05
70	-4439.26	-4439.26	1.6e-05
71	-4439.26	-4439.26	0
72	-4439.46	-4439.26	0.390226
73	-4439.25	-4439.25	0.007518
74	-4431.72	-4436.51	9.59244
75	-4431.89	-4439.26	14.7367
76	-4439.26	-4439.26	1.8e-05
77	-4439.26	-4439.26	1.6e-05
78	-4439.26	-4439.26	1.6e-05
79	-4438.72	-4439.04	0.63765
80	-4439.26	-4439.26	1.8e-05
81	-4433.84	-4435.15	2.62318
82	-4439.26	-4439.26	6e-05
83	-4435.78	-4439.25	6.934
84	-4425.1	-4433.51	16.8071
85	-4439.26	-4439.26	0
86	-4439.26	-4439.26	8.6e-05
87	-4439.26	-4439.26	0
88	-4432.83	-4437.74	9.82422
89	-4438.03	-4438.03	0
90	-4439.26	-4439.26	0
91	-4439.26	-4439.26	0
92	-4439.26	-4439.26	0
93	-4439.26	-4439.26	0
94	-4439.26	-4439.26	0
95	-4439.26	-4439.26	0.001524
96	-4438.33	-4439.02	1.37898
97	-4424.13	-4429.2	10.1307
