# Supplementary material for: Natural Selection on the Phase-Separation Properties of FUS during 160 My of Mammalian Evolution
Source: Mol Biol Evol. 2020 Oct 6;38(3):940–51. doi: 10.1093/molbev/msaa258 (PMC7947763; doi:10.1093/molbev/msaa258)
Supplement: msaa258_Supplementary_Data [file msaa258_supplementary_data.zip › Table_S4.xlsx]

## Sheet: With Primates
Table S4. Ornstein-Uhlenbeck processes for phosphorylated sites (with primates)
Species	Number of Phosphosites
Gallus_gallus	26		Drift
Elephantulus_edwardii	24		loglik	dof
Chrysochloris_asiatica	25		-60.8505	2
Trichechus_manatus	28
Dasypus_novemcinctus	24
Theropithecus_gelada	29		Drift & Selection
Papio_anubis	29		loglik	dof
Cercocebus_atys	29		-57.943	3
Mandrillus_leucophaeus	29
Macaca_nemestrina	29
Macaca_fascicularis	29
Macaca_mulatta	29
Chlorocebus_sabaeus	29
Colobus_angolensis	29
Piliocolobus_tephrosceles	29
Rhinopithecus_bieti	29
Rhinopithecus_roxellana	29
Pongo_abelii	29
Gorilla_gorilla	32
Homo_sapiens	32
Pan_paniscus	32
Pan_troglodytes	32
Cebus_capucinus	27
Aotus_nancymaae	27
Otolemur_garnettii	27
Microcebus_murinus	27
Propithecus_coquereli	28
Ochotona_princeps	27
Oryctolagus_cuniculus	23
Octodon_degus	24
Cavia_porcellus	25
Heterocephalus_glaber	24
Marmota_marmota	25
Marmota_flaviventris	25
Urocitellus_parryii	25
Dipodomys_ordii	25
Nannospalax_galili	26
Cricetulus_griseus	25
Mesocricetus_auratus	25
Peromyscus_maniculatus	25
Meriones_unguiculatus	25
Mus_musculus	26
Rattus_norvegicus	25
Condylura_cristata	24
Erinaceus_europaeus	21
Pteropus_alecto	25
Pteropus_vampyrus	25
Rousettus_aegyptiacus	24
Hipposideros_armiger	24
Desmodus_rotundus	23
Miniopterus_natalensis	23
Myotis_lucifugus	26
Ovis_aries	26
Capra_hircus	26
Pantholops_hodgsonii	26
Bubalus_bubalis	25
Bison_bison	25
Bos_taurus	23
Balaenoptera_acutorostrata	26
Physeter_catodon	27
Lipotes_vexillifer	26
Delphinapterus_leucas	24
Orcinus_orca	26
Lagenorhynchus_obliquidens	26
Sus_scrofa	23
Vicugna_pacos	24
Camelus_bactrianus	26
Camelus_ferus	26
Equus_przewalskii	25
Equus_caballus	25
Equus_asinus	25
Ceratotherium_simum	26
Manis_javanica	26
Puma_concolor	23
Felis_catus	23
Acinonyx_jubatus	24
Panthera_pardus	24
Panthera_tigris	23
Vulpes_vulpes	25
Canis_lupus	25
Ursus_maritimus	24
Enhydra_lutris	26
Monachus_monachus	26
Leptonychotes_weddellii	26
Odobenus_rosmarus	27
Eumetopias_jubatus	27
Zalophus_californianus	27

## Sheet: Without primates
Table S4. Ornstein-Uhlenbeck processes for phosphorylated sites (without primates)
Species	Number of Phosphosites
Gallus_gallus	26		Drift
Elephantulus_edwardii	24		loglik	dof
Chrysochloris_asiatica	25		-63.0584	2
Dasypus_novemcinctus	24
Oryctolagus_cuniculus	23
Octodon_degus	24		Drift & Selection
Cavia_porcellus	25		loglik	dof
Heterocephalus_glaber	24		-49.6649	3
Marmota_marmota	25
Marmota_flaviventris	25
Urocitellus_parryii	25
Dipodomys_ordii	25
Nannospalax_galili	26
Cricetulus_griseus	25
Mesocricetus_auratus	25
Peromyscus_maniculatus	25
Meriones_unguiculatus	25
Mus_musculus	26
Rattus_norvegicus	25
Condylura_cristata	24
Erinaceus_europaeus	21
Pteropus_alecto	25
Pteropus_vampyrus	25
Rousettus_aegyptiacus	24
Hipposideros_armiger	24
Desmodus_rotundus	23
Miniopterus_natalensis	23
Myotis_lucifugus	26
Ovis_aries	26
Capra_hircus	26
Pantholops_hodgsonii	26
Bubalus_bubalis	25
Bison_bison	25
Bos_taurus	23
Balaenoptera_acutorostrata	26
Lipotes_vexillifer	26
Delphinapterus_leucas	24
Orcinus_orca	26
Lagenorhynchus_obliquidens	26
Sus_scrofa	23
Vicugna_pacos	24
Camelus_bactrianus	26
Camelus_ferus	26
Equus_przewalskii	25
Equus_caballus	25
Equus_asinus	25
Ceratotherium_simum	26
Manis_javanica	26
Puma_concolor	23
Felis_catus	23
Acinonyx_jubatus	24
Panthera_pardus	24
Panthera_tigris	23
Vulpes_vulpes	25
Canis_lupus	25
Ursus_maritimus	24
Enhydra_lutris	26
Monachus_monachus	26
Leptonychotes_weddellii	26
