# Supplementary material for: Natural Selection on the Phase-Separation Properties of FUS during 160 My of Mammalian Evolution
Source: Mol Biol Evol. 2020 Oct 6;38(3):940–51. doi: 10.1093/molbev/msaa258 (PMC7947763; doi:10.1093/molbev/msaa258)
Supplement: msaa258_Supplementary_Data [file msaa258_supplementary_data.zip › Table_S5.xlsx]

## Sheet: Table S5
Table S5. Highly conserved and highly diversified physicochemical properties in the evolution of the PLD in FUS.
			p-value (Z-scre value)
Property	Category	Z-score Value	.05 (1.644854)	.01 (2.326348)	.001 (3.090232)
Average relative fractional occurrence in ER(i-1) (RACS820112)	8	8.644	*	*	*
Normalized frequency of alpha-helix in alpha/beta class (PALJ810109)	8	8.368	*	*	*
Weights for alpha-helix at the window position of 3 (QIAN880110)	8	7.017	*	*	*
Normalized positional residue frequency at helix termini Cc (AURR980116)	8	7.016	*	*	*
Information measure for C-terminal helix (ROBB760104)	8	6.812	*	*	*
Average relative fractional occurrence in AR(i-1) (RACS820108)	8	6.732	*	*	*
Normalized positional residue frequency at helix termini N3 (AURR980108)	8	6.732	*	*	*
Optical rotation (FASG760103)	8	6.731	*	*	*
Helix formation parameters (delta delta G) (ONEK900102)	8	6.243	*	*	*
pK-N (FASG760104)	8	6.173	*	*	*
pK-a(RCOOH) (FAUJ880113)	8	6.027	*	*	*
Delta G values for the peptides extrapolated to 0 M urea (ONEK900101)	8	6.027	*	*	*
Free energy in alpha-helical conformation (MUNV940101)	8	6.027	*	*	*
Transfer free energy, CHP/water (LAWE840101)	8	6.007	*	*	*
Normalized positional residue frequency at helix termini N4 (AURR980109)	8	5.945	*	*	*
Free energy in beta-strand region (MUNV940105)	8	5.827	*	*	*
Information measure for C-terminal turn (ROBB760111)	8	5.78	*	*	*
Beta-sheet propensity derived from designed sequences (KOEP990102)	8	5.625	*	*	*
Relative preference value at N1 (RICJ880104)	8	5.25	*	*	*
alpha-NH chemical shifts (BUNA790101)	8	5.235	*	*	*
Helix initiation parameter at posision i,i+1,i+2 (FINA910102)	8	5.235	*	*	*
Alpha helix propensity of position 44 in T4 lysozyme (BLAM930101)	8	5.235	*	*	*
Normalized frequency of zeta R (MAXF760103)	8	4.973	*	*	*
Normalized positional residue frequency at helix termini C4 (AURR980112)	8	4.842	*	*	*
Hydrophobicity (ZIMJ680101)	8	3.526	*	*	*
Transfer free energy (Simon, 1976), Cited by Charton-Charton (SIMZ760101)	8	3.507	*	*	*
Relative preference value at N" (RICJ880101)	8	2.7	*	*
Weights for beta-sheet at the window position of 4 (QIAN880124)	8	2.137	*
A parameter of charge transfer donor capability (CHAM830108)	8	2.028	*
Weights for beta-sheet at the window position of 3 (QIAN880123)	8	1.707	*
Normalized frequency of alpha-helix (CHOP780201)	8	-1.646	*
Frequency of the 4th residue in turn (CHOP780215)	8	-1.651	*
Information measure for turn (ROBB760108)	8	-1.651	*
Information measure for loop (ROBB760113)	8	-1.651	*
Normalized frequency of zeta R (TANS770108)	8	-1.66	*
Helix-coil equilibrium constant (FINA770101)	8	-1.673	*
Weights for alpha-helix at the window position of -2 (QIAN880105)	8	-1.681	*
Normalized positional residue frequency at helix termini N5 (AURR980110)	8	-1.681	*
Polarity (GRAR740102)	8	-1.686	*
Weights for beta-sheet at the window position of 0 (QIAN880120)	8	-1.686	*
Alpha-helix indices for alpha-proteins (GEIM800102)	8	-1.7	*
Aperiodic indices for alpha-proteins (GEIM800109)	8	-1.7	*
Relative population of conformational state C (VASM830102)	8	-1.719	*
Normalized relative frequency of bend S (ISOY800105)	8	-1.722	*
Normalized frequency of alpha-helix, unweighted (LEVM780104)	8	-1.727	*
Free energies of transfer of AcWl-X-LL peptides from bilayer interface to water (WIMW960101)	8	-1.75	*
Free energy change of epsilon(i) to epsilon(ex) (WERD780102)	8	-1.764	*
Weights for coil at the window position of 4 (QIAN880137)	8	-1.789	*
Weights for coil at the window position of 6 (QIAN880139)	8	-1.796	*
Normalized frequency of beta-turn (CHOP780203)	8	-1.805	*
AA composition of mt-proteins (NAKH900103)	8	-1.836	*
AA composition of mt-proteins from animal (NAKH900105)	8	-1.836	*
AA composition of mt-proteins from fungi and plant (NAKH900107)	8	-1.836	*
Transmembrane regions of mt-proteins (NAKH900112)	8	-1.836	*
Surrounding hydrophobicity in beta-sheet (PONP800105)	8	-1.836	*
Interior composition of amino acids in intracellular proteins of mesophiles (percent) (FUKS010106)	8	-1.836	*
Entire chain composition of amino acids in intracellular proteins of thermophiles (percent) (FUKS010109)	8	-1.836	*
Aperiodic indices for beta-proteins (GEIM800110)	8	-1.844	*
Side chain orientational preference (RACS770103)	8	-1.862	*
PRILS index (CORJ870104)	8	-1.862	*
Surface composition of amino acids in intracellular proteins of thermophiles (percent) (FUKS010101)	8	-1.864	*
Normalized frequency of N-terminal non helical region (CHOP780206)	8	-1.877	*
Interior composition of amino acids in intracellular proteins of thermophiles (percent) (FUKS010105)	8	-1.887	*
Normalized frequency of middle helix (CRAJ730101)	8	-1.894	*
Relative mutability (DAYM780201)	8	-1.905	*
Conformational parameter of beta-turn (BEGF750103)	8	-1.917	*
The Chou-Fasman parameter of the coil conformation (CHAM830101)	8	-1.944	*
Averaged turn propensities in a transmembrane helix (MONM990201)	8	-1.956	*
Average side chain orientation angle (MEIH800103)	8	-1.958	*
Weights for beta-sheet at the window position of 2 (QIAN880122)	8	-2.029	*
Transmembrane regions of non-mt-proteins (NAKH900111)	8	-2.03	*
AA composition of MEM of multi-spanning proteins (NAKH920108)	8	-2.03	*
PRIFT index (CORJ870103)	8	-2.053	*
Atom-based hydrophobic moment (EISD860102)	8	-2.067	*
Weights for alpha-helix at the window position of -1 (QIAN880106)	8	-2.072	*
AA composition of MEM of single-spanning proteins (NAKH920105)	8	-2.076	*
Interior composition of amino acids in nuclear proteins (percent) (FUKS010108)	8	-2.076	*
Direction of hydrophobic moment (EISD860103)	8	-2.097	*
Mean volumes of residues buried in protein interiors (HARY940101)	8	-2.106	*
Average volumes of residues (PONJ960101)	8	-2.106	*
Normalized frequency of N-terminal beta-sheet (CHOP780208)	8	-2.116	*
Relative partition energies derived by the Bethe approximation (MIYS990101)	8	-2.139	*
Optimized relative partition energies - method A (MIYS990102)	8	-2.139	*
Turn propensity scale for transmembrane helices (MONM990101)	8	-2.15	*
Weights for alpha-helix at the window position of 6 (QIAN880113)	8	-2.207	*
Normalized frequency of C-terminal beta-sheet (CHOP780209)	8	-2.225	*
Hydrostatic pressure asymmetry index, PAI (DIGM050101)	8	-2.225	*
Interior composition of amino acids in extracellular proteins of mesophiles (percent) (FUKS010107)	8	-2.24	*
Normalized frequency of turn from CF (PALJ810106)	8	-2.248	*
Relative population of conformational state E (VASM830103)	8	-2.268	*
HPLC parameter (PARJ860101)	8	-2.272	*
Partition coefficient (PLIV810101)	8	-2.273	*
Conformational preference for antiparallel beta-strands (LIFS790103)	8	-2.326	*
Melting point (FASG760102)	8	-2.379	*	*
Activation Gibbs energy of unfolding, pH7.0 (YUTK870103)	8	-2.419	*	*
Activation Gibbs energy of unfolding, pH9.0 (YUTK870104)	8	-2.419	*	*
Transfer free energy to surface (BULH740101)	8	-2.528	*	*
p-Values of mesophilic proteins based on the distributions of B values (PARS000101)	8	-2.758	*	*
Negative charge (FAUJ880112)	8	-2.782	*	*
Average relative fractional occurrence in A0(i-1) (RACS820107)	8	-2.888	*	*
Hydrophobicity factor (GOLD730101)	8	-2.915	*	*
Free energy of solution in water, kcal/mole (CHAM820102)	8	-2.96	*	*
Average relative fractional occurrence in AL(i) (RACS820103)	8	-3.015	*	*
Normalized flexibility parameters (B-values) for each residue surrounded by none rigid neighbours (VINM940102)	8	-3.03	*	*
Positive charge (FAUJ880111)	8	-4.469	*	*	*
Bitterness (VENT840101)	8	-4.472	*	*	*
Polarity (ZIMJ680103)	8	-5.233	*	*	*
