# Supplementary material for: Natural Selection on the Phase-Separation Properties of FUS during 160 My of Mammalian Evolution
Source: Mol Biol Evol. 2020 Oct 6;38(3):940–51. doi: 10.1093/molbev/msaa258 (PMC7947763; doi:10.1093/molbev/msaa258)
Supplement: msaa258_Supplementary_Data [file msaa258_supplementary_data.zip › Table_S6.xlsx]

## Sheet: Table_S6.txt
Table S6. Z-score values of the property RACS820112 per sliding window of 5 codons
		Z-score of changes in different categories
First Codon	Second Codon	Cat_1	Cat_2	Cat_3	Cat_4	Cat_5	Cat_6	Cat_7	Cat_8
0	--> 5	0	0	0	0	0	0	0	0
1	--> 6	-0.688	1.06	-0.372	-0.235	0	0	-0.168	-0.235
2	--> 7	-0.665	1.386	-0.453	-0.242	0	-0.172	-0.173	-0.242
3	--> 8	-0.523	1.21	-0.522	-0.301	0	-0.174	-0.175	-0.301
4	--> 9	-0.415	0.794	-0.478	-0.338	-0.169	-0.169	-0.018	-0.292
5	--> 10	-0.515	0.92	-0.453	-0.297	-0.172	-0.172	-0.173	-0.242
6	--> 11	0	0	0	0	0	0	0	0
7	--> 12	-0.574	-0.525	1.21	-0.246	-0.175	-0.173	-0.174	-0.175
8	--> 13	-0.659	-0.471	1.327	-0.177	-0.178	-0.176	-0.25	-0.019
9	--> 14	-0.655	-0.265	1.265	0	-0.02	-0.308	-0.408	-0.196
10	--> 15	-0.798	-0.513	0.669	-0.253	-0.027	-0.43	-0.511	1.882
11	--> 16	-0.713	-0.367	0.978	-0.253	-0.027	-0.558	-0.674	1.428
12	--> 17	-0.668	1.193	-0.566	-0.253	-0.047	-0.498	-0.675	1.429
13	--> 18	-0.494	0.833	-0.611	-0.353	-0.046	-0.491	-0.616	1.177
14	--> 19	-0.554	0.576	-0.706	-0.353	-0.253	-0.352	-0.437	1.513
15	--> 20	-0.505	1.292	-0.475	-0.18	-0.182	-0.252	-0.36	-0.257
16	--> 21	-0.748	1.495	-0.75	-0.353	-0.253	0	-0.253	-0.353
17	--> 22	-0.493	1.087	-0.522	-0.301	-0.173	0	-0.175	-0.301
18	--> 23	-0.486	0.84	-0.453	-0.297	-0.242	0	-0.173	-0.242
19	--> 24	-0.479	0.865	-0.447	-0.338	-0.169	0	-0.17	-0.292
20	--> 25	-0.339	0.865	-0.413	-0.338	-0.169	-0.237	-0.293	-0.339
21	--> 26	0	0	0	0	0	0	0	0
22	--> 27	0	0	0	0	0	0	0	0
23	--> 28	0	0	0	0	0	0	0	0
24	--> 29	0	0	0	0	0	0	0	0
25	--> 30	0	0	0	0	0	0	0	0
26	--> 31	0	0	0	0	0	0	0	0
27	--> 32	0	0	0	0	0	0	0	0
28	--> 33	0	0	0	0	0	0	0	0
29	--> 34	0	0	0	0	0	0	0	0
30	--> 35	0.841	-0.514	-0.421	-0.297	-0.172	0	-0.243	-0.243
31	--> 36	0.841	-0.514	-0.421	-0.297	-0.172	0	-0.243	-0.243
32	--> 37	0.625	-0.46	-0.39	-0.246	-0.174	0	-0.302	-0.174
33	--> 38	0.796	-0.528	-0.432	-0.248	-0.194	0	-0.249	-0.176
34	--> 39	0.796	-0.528	-0.432	-0.248	-0.194	0	-0.249	-0.176
35	--> 40	0	0	0	0	0	0	0	0
36	--> 41	-0.982	1.546	-0.795	-0.437	-0.174	0	-0.301	-0.425
37	--> 42	-1.823	2.43	-1.528	-0.937	-0.428	0	-0.58	-0.883
38	--> 43	-2.093	2.963	-1.38	-0.926	-0.31	0	-0.842	-0.873
39	--> 44	-2.172	2.801	-1.429	-0.959	-0.322	-0.069	-0.882	0.19
40	--> 45	-2.249	2.4	-1.377	-0.773	-0.349	-0.149	-0.981	0.973
41	--> 46	-1.679	3.055	-1.272	-0.68	-0.238	-0.914	-1.433	0.623
42	--> 47	-0.774	-0.767	-0.769	-0.444	0	-0.452	-0.646	2.882
43	--> 48	-0.648	-0.069	-0.972	-0.52	-0.119	-0.529	-0.66	2.479
44	--> 49	-0.804	0.406	-0.793	-0.324	-0.105	-0.465	-0.664	2.28
45	--> 50	-0.686	0.781	-0.68	-0.256	-0.264	-0.365	-0.518	1.93
46	--> 51	-0.858	0.781	-0.727	-0.256	-0.264	-0.028	-0.369	2.941
47	--> 52	-0.607	1.268	-0.515	-0.182	-0.186	0	-0.258	-0.182
48	--> 53	0	0	0	0	0	0	0	0
49	--> 54	-0.49	-0.508	-0.517	-0.255	-0.198	-0.019	-0.183	2.048
50	--> 55	-0.455	-0.508	-0.516	-0.255	-0.201	-0.019	-0.183	1.711
51	--> 56	-0.455	-0.508	-0.516	-0.255	-0.201	-0.019	-0.183	1.711
52	--> 57	-0.455	-0.508	-0.516	-0.255	-0.201	-0.019	-0.183	1.711
53	--> 58	-0.429	-0.516	-0.523	-0.184	-0.27	-0.02	-0.187	1.674
54	--> 59	0	0	0	0	0	0	0	0
55	--> 60	-0.543	-0.359	-0.438	-0.18	-0.173	-0.254	-0.402	2.057
56	--> 61	-0.543	-0.359	-0.438	-0.18	-0.173	-0.254	-0.402	2.057
57	--> 62	-0.782	1.157	-0.629	0	-0.355	-0.365	-0.578	1.949
58	--> 63	-0.805	1.182	-0.622	-0.254	-0.25	-0.357	-0.566	1.981
59	--> 64	-0.813	0.502	-0.809	-0.432	-0.301	-0.432	-0.613	2.505
60	--> 65	-0.688	0.358	-0.64	-0.419	-0.339	-0.026	-0.247	2.093
61	--> 66	-0.553	0.195	-0.695	-0.426	-0.345	-0.026	-0.046	2.054
62	--> 67	0.606	-0.816	-0.65	-0.426	-0.248	-0.037	-0.249	2.055
63	--> 68	0.606	-0.816	-0.65	-0.426	-0.248	-0.037	-0.249	2.055
64	--> 69	0.28	0.547	-0.667	-0.504	-0.407	-0.032	-0.318	-0.298
65	--> 70	0.029	0.818	-0.773	-0.58	-0.469	-0.037	-0.37	-0.347
66	--> 71	-0.006	0.811	-0.647	-0.625	-0.504	-0.04	-0.399	-0.374
67	--> 72	-0.87	1.139	-0.56	-0.542	-0.437	0	-0.347	-0.324
68	--> 73	-0.938	1.086	-0.571	-0.444	-0.45	0	-0.354	-0.035
69	--> 74	-0.543	0.813	-0.43	-0.27	-0.194	0	-0.193	-0.193
70	--> 75	0	0	0	0	0	0	0	0
71	--> 76	0	0	0	0	0	0	0	0
72	--> 77	-0.919	-1.134	-1.134	-0.64	-0.09	-0.729	-0.94	4.253
73	--> 78	-1.156	-0.904	-1.024	-0.639	0	-0.727	-1.055	4.264
74	--> 79	-1.248	-0.973	-1.104	-0.688	0	-0.79	-1.144	4.606
75	--> 80	-1.202	-1.085	-1.179	-0.767	0	-0.695	-1.01	4.527
76	--> 81	-1.289	-1.32	-1.406	-0.821	-0.432	-0.405	-0.759	4.852
77	--> 82	-0.791	-0.592	-0.688	-0.353	-0.218	-0.161	-0.405	2.953
78	--> 83	-0.652	-0.68	-0.721	-0.426	-0.215	-0.159	-0.313	2.519
79	--> 84	-0.798	-0.831	-0.882	-0.521	-0.264	-0.198	-0.389	3.081
80	--> 85	-1.444	-1.485	-1.58	-0.924	-0.485	-0.454	-0.824	5.506
81	--> 86	-1.513	-1.372	-1.489	-0.97	0	-0.307	-0.741	5.49
82	--> 87	-1.516	-1.37	-1.489	-0.969	0	-0.306	-0.743	5.499
83	--> 88	-0.925	-1.446	-1.57	-1.02	0	-0.323	-0.782	5.282
84	--> 89	-0.81	-1.374	-1.492	-0.97	0	-0.293	-0.733	4.951
85	--> 90	0.532	-1.045	-1.13	-0.736	-0.046	-0.113	-0.474	2.554
86	--> 91	1.082	-1.296	-1.142	-0.816	-0.34	-0.114	-0.478	2.599
87	--> 92	1.082	-1.296	-1.142	-0.816	-0.34	-0.114	-0.478	2.599
88	--> 93	0.05	-0.651	-0.946	-0.683	-0.337	-0.112	-0.47	3.471
89	--> 94	0.349	-0.309	-0.677	-0.494	-0.313	-0.565	-0.811	2.456
90	--> 95	0.42	0.471	-0.436	-0.319	-0.196	-0.351	-0.501	-0.358
91	--> 96	-0.627	1.355	-0.348	-0.175	-0.019	-0.244	-0.389	-0.248
92	--> 97	-0.541	1.114	-0.384	-0.243	-0.018	-0.24	-0.343	-0.299
93	--> 98	0	0	0	0	0	0	0	0
94	--> 99	-1.357	2.299	-1.096	-0.729	-0.126	0	-0.414	-0.718
95	--> 100	-1.357	2.299	-1.096	-0.729	-0.126	0	-0.414	-0.718
96	--> 101	-1.357	2.299	-1.096	-0.729	-0.126	0	-0.414	-0.718
Codon positions refer to the alignment without the phosphosites
