# Supplementary material for: Natural Selection on the Phase-Separation Properties of FUS during 160 My of Mammalian Evolution
Source: Mol Biol Evol. 2020 Oct 6;38(3):940–51. doi: 10.1093/molbev/msaa258 (PMC7947763; doi:10.1093/molbev/msaa258)
Supplement: msaa258_Supplementary_Data [file msaa258_supplementary_data.zip › Table_S7.xlsx]

## Sheet: Enerfy_file
Table S7. FoldX free energy terms for extant and ancestral PLD sequences of mammalian FUS
All values are in kcal/mol
Species	Total energy	Backbone.Hbond	Sidechain.Hbond	Van.der.Waals	Electrostatics	Solvation.Polar	Solvation.Hydrophobic	Van.der.Waals.clashes	entropy.sidechain	entropy.mainchain	torsional.clash	backbone.clash	disulfide	electrostatic.kon
Gallus_gallus	297.725	18.2413	57.7512	29.9969	0.888107	-76.1857	4.76296	242.529	-43.5082	66.6347	-3.38696	-9.22612	0	0.00243653
Erinaceus_europaeus	-75.3912	21.8069	46.1258	41.4269	0.11506	-77.4207	23.5825	-74.325	-36.8685	21.8084	-41.6426	-14.3713	0	9.41e-14
Condylura_cristata	-13.3709	10.0546	33.8257	24.8373	0.0850153	-48.5741	12.087	-20.8109	-23.0753	12.0343	-13.8301	-10.9183	-0.00432293	0
Panthera_tigris	-21.1814	8.93412	17.3537	9.3434	-0.0113718	-20.1774	0.669589	-17.5544	-10.6512	2.7657	-11.8535	-4.67158	9.68e-14	0
Panthera_pardus	20.9625	7.06141	14.2847	-1.37348	0.0307402	0.400116	-7.37161	21.4056	-3.06144	-1.23276	-9.18075	1.11361	1.07e-13	0
Felis_catus	-16.8073	9.00697	14.3007	9.28572	0.0228981	-20.5757	0.670539	-10.1304	-9.6071	2.3256	-12.1065	-4.84758	1.17e-13	0
Puma_concolor	-22.0169	9.20589	12.6667	9.52606	0.0062483	-20.2738	0.902751	-14.2934	-9.9396	3.84934	-13.6671	-4.8344	1.31e-13	0
Acinonyx_jubatus	-21.9023	6.08253	9.82689	9.63944	7.11e-15	-21.6904	1.35837	-16.1444	-10.1935	2.34301	-3.12419	-4.99007	0	0
Canis_lupus	9.95705	2.35298	22.2925	9.81651	-0.0444807	-18.4369	-0.197297	-1.71752	-10.7473	7.95787	-1.289	-3.3016	0	-0.0303375
Vulpes_vulpes	12.2832	3.28154	14.529	10.3201	0.0534823	-22.2356	0.928466	0.947821	-11.2298	21.6136	-5.92378	-5.5703	0-0.00166706	0
Enhydra_lutris	-5.04161	7.07741	12.9392	3.23442	0.0226372	-9.50612	-4.1446	0.436781	-5.47279	-1.17334	-8.45523	-1.95701	2.1e-13	0
Zalophus_californianus	9.3746	8.80109	20.2953	13.9006	0.0889381	-24.6605	9.22993	-1.24612	-10.7958	4.89101	-11.1298	-4.79165	2.09e-13	0
Eumetopias_jubatus	7.73596	9.4277	20.4472	13.5326	0.072265	-23.8136	8.68697	-5.1187	-11.2361	5.89829	-10.1607	-4.55884	0	2.03e-13
Odobenus_rosmarus	13.6151	6.22467	23.1056	13.7305	0.00946652	-25.5671	9.15728	-0.108961	-11.1003	6.01749	-7.85361	-4.5386	0	2.28e-13
Leptonychotes_weddellii	-7.38482	10.2224	19.6513	16.4396	0.0157665	-30.0264	11.0514	-15.5747	-15.7758	0.432459	-3.82073	-5.64701	0	0
Monachus_monachus	-8.5607	13.0338	24.19	16.4219	0.102434	-29.1259	10.6459	-17.8133	-15.3697	1.36149	-12.0073	-5.40263	0-1.38334e-08	0
Ursus_maritimus	7.29425	13.3609	36.1737	15.9672	0.0652678	-30.7875	2.74914	-1.17796	-20.3785	5.17397	-13.8521	-2.10445	0-3.0832e-08	0
Manis_javanica	3.50877	5.71731	18.0598	11.1692	7.11e-15	-24.5698	0.894822	4.37319	-12.4393	4.98132	-4.6778	-4.5633	0	8.88e-16
Equus_caballus	-10.6872	7.10845	27.0275	17.3728	0.0264334	-35.4929	7.54699	-20.708	-16.4994	17.8933	-14.9624	-7.43344	0-1.24522e-08	0
Equus_przewalskii	-12.4261	8.76089	23.8945	16.5954	0.0663865	-33.5107	6.6351	-21.6216	-15.6881	18.6888	-16.2467	-7.15565	-1.54e-08	0
Equus_asinus	-10.581	8.92533	25.4041	17.2547	0.0143453	-34.7882	7.34494	-23.0316	-16.3756	18.1379	-13.467	-7.47599	0	-8.64e-09
Ceratotherium_simum	-15.4175	12.0674	23.1912	15.3992	0.0260324	-30.3548	6.37332	-20.3542	-16.2538	10.2006	-15.7126	-6.98844	-1.23e-08	0
Vicugna_pacos	25.6515	7.32182	16.4424	-3.80172	0.151811	-6.31408	-13.3993	17.3942	-2.84945	21.0408	-10.3349	1.03721	0-1.58046e-08	0
Camelus_ferus	108.853	2.96988	8.22477	-9.24604	0.0997681	7.92882	-14.9752	83.6307	2.0051	20.2516	7.9756	3.62109	0	-0.0116767
Camelus_bactrianus	108.235	4.13564	10.3811	-8.44052	0.0905142	7.00168	-14.2326	80.1667	1.36238	21.4388	6.31471	3.87083	0	0.0166354
Balaenoptera_acutorostrata	-3.03824	4.21524	4.85761	5.94824	0.067359	-13.2595	-2.58085	2.92054	-7.92435	4.91856	-2.20105	-4.63007	-3.08e-08	0
Physeter_catodon	38.1079	-1.13847	15.4014	3.20516	0.138361	-7.63283	-0.96887	23.4443	-6.60587	14.5295	-2.26488	-1.45243	-3.08e-08	0
Lipotes_vexillifer	-2.19442	6.3813	23.1043	12.6402	0.155065	-24.7352	5.18542	-10.0944	-15.294	2.95357	-2.49056	-6.91192	0-3.08319e-08	0
Delphinapterus_leucas	1.51818	12.0123	19.1913	15.9059	0.160129	-33.4119	6.8606	-9.54453	-15.931	8.43175	-2.15638	-7.58174	0	-1.23e-08
Lagenorhynchus_obliquidens	13.9565	3.06068	19.9639	10.3917	0.0860096	-20.5158	3.91861	4.41928	-11.9792	7.27318	-2.66171	-6.21389	0	-3.08e-08
Orcinus_orca	-3.01425	6.18029	23.0732	12.553	0.077211	-24.877	5.01418	-9.89168	-15.1705	2.31095	-2.2839	-6.79936	0	-3.11e-08
Bubalus_bubalis	14.3323	9.32058	27.6249	18.5699	-0.0376338	-35.7773	9.20131	-4.82793	-17.8006	21.7491	-13.69	-6.49291	0	-1.28e-08
Bos_taurus	57.2006	6.30066	21.9148	9.38129	0.0990433	-17.8078	1.37889	52.6399	-10.5786	0.935657	-7.06321	-3.93758	0-3.08319e-08	0
Bison_bison	19.2083	6.35863	23.2585	7.90444	0.106075	-17.4265	-2.15799	18.6758	-9.90954	1.62021	-9.22129	-2.94128	0-3.08319e-08	0
Capra_hircus	4.26055	8.56438	25.5677	18.4571	-0.0317682	-37.6433	7.56448	0.291071	-17.895	8.8159	-9.43005	-8.85791	0	3.55e-15
Ovis_aries	-1.39048	8.93118	30.8285	18.9453	0.103999	-38.5189	7.17709	-6.79481	-18.3272	8.00912	-11.7448	-8.5642	6.65e-09	0
Pantholops_hodgsonii	0.665777	9.99451	34.0556	18.3806	0.121912	-36.2896	6.66559	-16.1508	-18.602	8.86346	-6.37344	-8.22724	3.62e-09	0
Sus_scrofa	-35.4268	12.288	49.8237	33.5276	0.0632746	-65.0673	19.0856	-49.7338	-28.2266	27.4389	-34.6263	-11.5406	6.04e-09	0
Hipposideros_armiger	163.428	-0.932429	-1.70509	-5.8761	0.0153635	5.5148	-15.8086	133.754	-3.47316	41.0365	10.9027	6.61508	0	0
Pteropus_vampyrus	14.4131	11.5169	18.0254	2.95403	-0.00559491	-24.3715	-17.1649	23.0667	-10.8986	24.5978	-13.3072	-0.72559	4.02e-09	0
Pteropus_alecto	26.096	4.58655	21.5082	3.08345	-0.00532845	-27.5465	-17.1806	32.8264	-10.2148	23.8564	-4.81772	-0.889519	3.42e-09	0
Rousettus_aegyptiacus	9.88212	13.0924	21.6805	0.933743	0.0305939	-25.843	-19.6906	5.18651	-11.1966	28.6954	-3.00677	-1.0276	0	0
Desmodus_rotundus	-10.518	17.1787	41.9967	24.5994	-1.74994	-56.333	6.06042	-10.0691	-31.94	12.11	-12.3723	-10.1182	0	0.00110635
Myotis_lucifugus	-13.2857	16.7584	39.7449	20.5028	-0.170453	-40.3969	6.90027	-35.3594	-24.1514	15.7507	-12.8646	-6.82654	3.11e-09	0
Miniopterus_natalensis	-14.4046	14.6068	36.3433	20.2428	-0.323871	-39.3439	7.47253	-33.6798	-22.331	17.838	-15.2295	-6.77927	1.54e-09	0
Oryctolagus_cuniculus	-12.733	16.1019	24.628	7.77143	0.387852	-20.6412	-0.524095	-6.52219	-13.4401	7.57324	-28.0689	-5.44879	0.00108325	0
Ochotona_princeps	-12.6798	5.46875	14.3627	6.67612	0.101303	-16.0245	-1.24493	-3.19616	-7.54452	-1.66371	-9.61482	-3.66596	0	4.31e-09
Heterocephalus_glaber	-43.7641	5.56053	22.4407	15.4936	0.0286946	-29.1065	13.6166	-49.0992	-12.0191	6.00859	-16.6881	-7.59516	1.8e-09	0
Cavia_porcellus	26.3254	1.01619	23.9239	-9.71084	-0.211728	-1.7736	-24.7248	20.7269	2.10196	19.8062	-7.16457	3.0694	0	2.3359
Octodon_degus	70.1743	2.78864	28.6005	10.9538	0.0442985	-17.7923	3.63894	44.1854	-12.236	3.7897	6.20148	-1.98654	0	-3.44e-80
Rattus_norvegicus	3.19499	3.06983	14.7882	13.1799	0.0265248	-27.2707	7.92606	-2.85125	-13.1501	11.2391	-3.7627	-5.88604	0	0
Mus_musculus	4.07362	8.54029	21.5841	9.47801	0.0918517	-20.6272	1.87409	-1.12519	-11.0901	6.18739	-10.8396	-4.52245	0-3.8459e-08	0
Meriones_unguiculatus	4.35455	7.00093	19.7405	10.1115	0.0379884	-22.2043	2.60097	0.483926	-10.794	6.19182	-8.81484	-4.82014	0	-4.3e-08
Mesocricetus_auratus	3.57251	3.71429	15.1855	9.87278	0.00767325	-21.9295	2.77971	-0.904036	-10.7594	7.08086	-1.47537	-4.8318	0	0
Cricetulus_griseus	-0.886417	4.92309	13.379	9.28054	0.0101538	-21.2023	1.85884	-3.61484	-10.5435	6.78813	-1.76561	-4.62169	-3.55e-15	0
Peromyscus_maniculatus	5.28964	4.3484	16.3158	9.64918	0.028638	-21.5049	2.49851	-1.00699	-11.0269	6.70437	-0.716387	-4.59099	0-1.77636e-15	0
Nannospalax_galili	5.38592	3.84634	2.38976	3.19755	-0.0209008	-8.90678	-4.43453	9.7271	-5.47975	5.37964	-0.312522	-3.35668	0-5.67524e-08	0
Dipodomys_ordii	3.44043	5.81142	13.6416	9.40334	0.030441	-21.172	2.1243	1.29843	-10.6441	6.08456	-3.13753	-4.72719	0	0
Urocitellus_parryii	-10.6198	9.09737	27.454	17.0224	0.00229302	-34.4732	6.71237	-20.1459	-16.3937	17.7145	-17.6055	-7.05797	-0.00454466	0
Marmota_flaviventris	-9.96043	8.73501	27.5244	16.7823	0.126912	-34.2417	6.70515	-21.1523	-16.3614	17.8089	-15.8877	-7.18786	-2.7e-08	0
Marmota_marmota	-11.5441	9.03046	27.3139	17.0644	0.0618749	-34.5825	6.85811	-22.3894	-16.6705	18.2863	-16.5167	-6.93109	-3.83e-08	0
Otolemur_garnettii	46.1619	0.83379	1.42696	-7.59281	0.0585605	11.3729	-12.7423	46.5175	1.70338	2.96659	1.61739	2.56672	0	-4.23e-80
Propithecus_coquereli	25.7713	7.7099	24.731	6.37763	0.0405502	-19.8363	-8.84988	31.4721	-14.7287	9.38824	-10.5333	0.0445825	0-4.23051e-08	0
Microcebus_murinus	50.0292	1.26348	10.1701	-1.37459	0	-0.603822	-9.71737	47.3918	-2.97106	4.43239	1.43827	0.229386	0	0
Aotus_nancymaae	-11.0851	10.1937	19.2865	10.8968	-0.257074	-22.3233	1.69927	-15.8804	-10.4293	7.61383	-11.885	-4.16735	0-4.23051e-08	0
Cebus_capucinus	-4.68029	7.67686	13.7078	3.20629	0.0468176	-9.11599	-4.18164	0.674839	-5.54339	-1.51192	-9.63997	-1.95204	0	-4.23e-08
Mandrillus_leucophaeus	-12.9825	7.9643	19.108	13.3029	-0.00321439	-20.8952	13.1962	-26.1013	-8.03542	1.01818	-12.537	-4.21878	0-4.23052e-08	0
Cercocebus_atys	2.46163	4.20933	21.1249	16.4013	0	-28.0693	18.154	-13.6961	-11.6704	5.23574	-9.22792	-6.77439	0	0
Papio_anubis	-15.1292	6.18791	20.453	16.765	-0.00259076	-27.6439	18.0229	-26.8719	-9.95132	4.89354	-16.982	-6.47562	0-4.23052e-08	0
Theropithecus_gelada	-6.28707	5.08476	18.736	12.5195	-0.00948833	-21.4117	12.5862	-19.9759	-7.26367	1.22729	-7.78013	-4.07784	-4.23e-08	0
Macaca_mulatta	-16.9973	0.571015	7.86849	16.7454	0	-28.6367	18.9282	-26.591	-10.2425	5.0026	-0.642883	-5.75389	0	0
Macaca_fascicularis	-1.40112	1.91368	24.9372	17.1983	0.0149325	-30.8353	18.8084	-20.632	-10.326	6.021	-8.50127	-6.56259	0	-4.23e-08
Macaca_nemestrina	-12.4839	7.172	20.5728	16.9294	0.0161655	-27.1769	18.4538	-27.0633	-11.4174	5.84187	-15.8124	-6.54335	-4.23e-08	0
Chlorocebus_sabaeus	-25.2459	5.55605	12.6641	6.08238	0.00964486	-11.3332	5.30376	-24.3166	-4.78085	-3.15547	-11.2757	-1.35864	-4.23e-08	0
Rhinopithecus_roxellana	-39.3691	9.13247	14.315	8.464	-3.14e-06	-15.8704	6.75681	-35.5326	-8.26375	-8.2005	-10.1701	-2.25706	-4.23e-08	0
Rhinopithecus_bieti	-35.6272	5.87884	15.139	12.2844	-0.0262644	-23.6323	12.0307	-35.3905	-7.69056	-3.86086	-10.3597	-4.28852	-4.23e-08	0
Piliocolobus_tephrosceles	-20.1038	3.33636	14.5985	10.3728	-3.14e-06	-19.1647	11.026	-23.6626	-6.27796	0.533236	-10.8654	-3.47373	-4.23e-08	0
Colobus_angolensis	-23.1003	4.11679	14.4904	6.37654	-0.00267725	-12.8548	5.60553	-22.5265	-4.73592	-2.80139	-10.7683	-1.42508	-4.23e-08	0
Gorilla_gorilla	37.8154	3.76747	14.011	3.10373	-0.00369922	-18.5103	-6.74478	40.069	-4.64324	12.0193	-5.25313	-20.361	0	-4.23e-08
Pan_troglodytes	32.6508	4.31598	13.0764	-0.921512	-0.0396369	-11.0621	-11.9746	34.9735	-3.1241	8.72091	-1.31416	-17.9656	0-4.23052e-08	0
Pan_paniscus	-24.2368	4.05211	10.2083	-6.97385	0.570683	9.58792	-9.68239	-8.85356	-0.181749	-13.4887	-9.47559	3.01718	0	-4.23e-08
Pongo_abelii	35.7132	4.06092	21.4402	9.50729	0.17877	-18.1959	2.91857	13.9505	-10.8888	25.4305	-12.6887	-1.29589	0	-4.24e-08
Dasypus_novemcinctus	33.1366	0.706726	8.96792	0.276486	0.0307455	-4.70607	-4.03247	20.8768	-4.73166	17.4856	-1.73748	2.50806	-8.88e-16	0
Trichechus_manatus	-0.511639	12.2804	25.9028	20.6011	-0.119602	-34.4345	16.3476	-22.2451	-11.9315	9.94464	-16.8575	-8.64019	-3.03e-08	0
Chrysochloris_asiatica	6.70341	3.96479	48.1879	40.2724	0.104869	-71.3959	33.3214	-29.2067	-27.6342	18.8863	-9.79737	-16.4947	0-3.87567e-08	0
Elephantulus_edwardii	-0.587245	3.82273	14.0157	9.50306	0.030829	-21.438	2.3436	-3.60592	-10.948	6.02076	-0.332009	-4.74399	0	0
N1	2.63284	7.05866	21.7152	9.5088	0.0448695	-20.949	1.9799	-2.34299	-11.0369	6.9754	-10.321	-4.55651	0	-4.5e-08
N2	0.88411	5.67073	14.5219	9.44687	-0.0114491	-21.1084	2.25212	-2.1599	-10.5179	6.84164	-4.05156	-4.77697	0	-3.55e-15
N3	3.56923	7.01809	22.6476	9.55519	0.0131265	-21.7571	2.01232	-1.66017	-11.0119	6.02164	-9.26837	-4.47724	0-0.0012131	0
N4	6.58406	6.97379	20.2045	10.0142	0.242835	-21.4702	2.80045	1.05518	-10.8232	6.50338	-8.91689	-4.34121	0	-3.96e-08
N5	1.79471	8.03041	21.1952	9.45407	0.0617211	-20.7685	1.9002	-3.48662	-11.0386	6.20397	-9.75715	-4.42154	0-2.70216e-08	0
N6	1.54185	5.67073	12.6858	9.52976	0.0266535	-21.3614	2.32924	-0.746017	-10.4904	6.7215	-2.82404	-4.87192	0	0
N7	2.42994	6.89834	21.2658	9.97391	0.026734	-21.7552	2.59	-2.6424	-11.0466	7.01618	-9.89685	-4.63454	0	-2.89e-08
N8	-8.3189	8.69343	19.7153	15.3585	0.0268468	-34.3223	5.98748	-6.3505	-15.5674	14.3086	-16.1688	-7.05029	0	-3.55e-15
N9	-37.008	13.5055	43.5801	27.9801	0.0719557	-57.7635	11.907	-37.1962	-25.3501	22.2428	-35.9857	-9.79972	0-3.86055e-08	0
N10	6.36815	4.33781	22.3994	10.5096	0.000236142	-25.0645	3.36273	0.864314	-11.4666	6.75068	-5.32562	-4.61358	0-3.89885e-08	0
N11	1.84597	9.37096	22.0773	9.74882	0.0508161	-20.9646	1.93782	-4.557	-11.3169	5.82892	-10.3301	-4.50757	0	-4.77e-08
N12	2.6006	8.31225	19.7554	9.02439	0.0402731	-20.179	1.39429	-0.907857	-10.3664	6.47946	-10.9521	-4.43326	0	-3.97e-08
N13	-8.13461	3.62804	6.75356	3.51343	-1.42e-14	-10.3557	-3.29029	-2.05924	-5.31982	-1.62835	0.623766	-2.14822	0	0
N14	-6.74492	6.39629	11.9576	3.58063	0.0495472	-10.2298	-3.70196	-0.918235	-5.52486	-0.513486	-7.84059	-2.14401	0	-6.47e-08
N15	-25.1256	0.901486	5.897	6.13624	-3.55e-15	-11.6877	5.77904	-23.3884	-4.64458	-3.40617	-0.71243	-1.59418	0	0
N16	32.6546	4.66895	13.0114	-1.39785	0.00189128	-10.483	-12.6543	36.5081	-2.4842	8.45188	-2.96826	-18.1575	0	-6.47e-08
N17	-25.4041	5.56737	13.6962	6.49916	-3.35e-06	-11.7119	5.81868	-26.2444	-5.16115	-3.16354	-10.7046	-1.38945	-6.47e-08	0
N18	-22.586	5.69492	12.6023	6.18275	0.00467172	-11.3296	5.32833	-22.2509	-4.80981	-3.18676	-10.822	-1.32851	0-6.46667e-08	0
N19	-23.7857	4.10013	13.95	6.20356	-0.0160663	-12.4224	5.39122	-22.9249	-4.79441	-3.15562	-10.1173	-1.37656	-6.47e-08	0
N20	-26.2309	2.2071	5.81865	6.11091	0	-12.0332	5.60016	-25.254	-4.79697	-3.02716	-0.856334	-1.51233	0	0
N21	-6.70485	6.57847	19.1269	13.1617	-0.0163172	-21.5912	13.2353	-21.8127	-7.83446	0.497256	-8.04984	-4.16306	-6.47e-08	0
N22	-14.1884	1.42567	11.1783	17.0354	7.11e-15	-28.5	19.3754	-25.2074	-10.3297	4.93065	-4.0968	-5.87498	0	0
N23	-0.616403	2.52829	25.0568	16.9142	0.00481466	-30.0946	18.4103	-22.735	-8.57584	5.22547	-7.35077	-6.67967	0-6.46666e-08	0
N24	2.44796	4.5014	17.9056	16.4555	0	-27.8334	18.4054	-12.1154	-11.5035	4.52842	-7.89613	-6.866	0	0
N25	-3.8208	4.296	19.9469	16.6909	0.0232161	-28.2492	18.1074	-21.4857	-9.01455	5.28884	-9.42464	-6.43317	0-6.46666e-08	0
N26	-8.55756	6.36015	18.2945	12.4969	-0.0522834	-20.7597	12.4729	-21.8667	-6.62476	0.727775	-9.60641	-4.01039	-6.47e-08	0
N27	-22.8394	1.5597	8.05706	6.12294	3.55e-15	-11.669	5.72507	-22.3729	-4.74069	-3.37951	-2.14204	-1.54018	0	0
N28	-23.2218	-0.122181	6.21898	9.91164	-7.11e-15	-18.051	11.2842	-24.5303	-6.85319	1.53094	-2.61088	-2.81624	0	0
N29	-7.5843	3.46963	6.07642	3.65095	-1.07e-14	-10.6613	-3.19867	-1.10654	-5.57194	-0.822579	0.579713	-2.12139	0	0
N30	-6.63682	5.92513	14.0188	3.15561	0.0813519	-10.1491	-4.23631	-0.560677	-5.50845	-0.860646	-8.5025	-1.84316	-6.47e-08	0
N31	18.3344	1.97226	1.59665	-3.16335	-0.00807887	2.41345	-9.76923	23.1502	-0.848406	1.56812	1.42275	-0.512809	0	-6.47e-08
N32	46.3202	0.779767	1.37591	-7.48077	0.0323311	11.2932	-12.6135	46.309	1.71189	3.01329	1.89914	2.57509	0	-6.47e-08
N33	49.3694	1.03933	10.0722	-1.40839	0	-0.632598	-9.82494	46.3241	-2.91133	5.19735	1.51357	0.225415	0	0
N34	4.92813	3.62974	2.03868	3.30159	0.00540076	-9.02292	-4.38082	8.21155	-5.4668	6.17186	0.439845	-3.47155	0	-6.47e-08
N35	5.723	6.27554	22.4017	9.28792	0.0853117	-21.8799	1.92535	0.642086	-11.0364	5.88527	-7.86386	-4.56227	0-4.35082e-08	0
N36	1.66363	8.16111	22.0676	9.77752	0.182799	-20.2192	2.43816	-4.11001	-11.2217	6.90558	-12.3182	-4.33848	0-5.85203e-08	0
N37	-14.3286	11.0755	19.2626	16.1792	-0.0476649	-31.5976	8.08032	-20.119	-15.4731	9.98763	-11.6595	-7.44238	0-0.0168488	0
N38	3.97934	10.5546	32.0041	21.6381	0.245326	-41.1677	13.5532	-15.9824	-16.6552	13.6589	-13.8696	-8.8574	0	-3.82e-08
N39	6.0278	6.11672	32.7007	32.2374	-0.0224857	-55.4979	28.8276	-21.6782	-20.3071	17.864	-14.2129	-12.7661	0-5.87696e-08	0
N40	-7.96639	10.4527	22.2169	15.4272	-0.170864	-31.0983	6.8847	-14.7208	-15.8492	9.53473	-10.6095	-7.00518	-0.033957	0
N41	-2.20139	6.52366	18.216	13.5152	0.0262878	-27.6658	5.95597	-15.9745	-14.3002	14.1185	-2.61645	-4.75613	-1.78e-15	0
N42	28.2959	6.62654	15.4451	6.66073	0.0328416	-17.1406	-2.27391	20.5305	-9.04148	14.0439	-6.58786	-0.487849	0-4.33955e-08	0
N43	18.4534	2.98644	21.0462	2.30675	-0.0235344	-28.7491	-18.0233	27.6023	-10.5556	23.6297	-1.76373	-0.261482	0-0.00273104	0
N44	16.0352	10.183	17.2251	3.27398	-0.0471022	-24.9415	-17.047	21.5645	-10.1877	25.1067	-9.09478	-0.692816	0	-4.6e-08
N45	2.92939	7.09913	20.6382	9.30631	0.0898507	-20.6709	1.64054	-0.310674	-10.9273	6.6988	-10.6346	-4.67193	0-5.71436e-08	0
N46	7.6609	6.04149	23.2229	9.49705	-0.0198853	-23.0696	2.06859	0.858048	-10.7221	6.37658	-6.59212	-4.79043	0-3.67902e-08	0
N47	26.359	2.93334	16.4777	3.01211	0.124858	-9.65056	-2.45696	18.7209	-6.67923	14.5006	-10.6237	0.0638202	0-4.41722e-08	0
N48	25.4752	8.69479	16.1958	-3.30056	-0.0632218	-5.61514	-12.5697	12.6273	-2.74773	21.1946	-8.9119	1.05849	0	-0.0290623
N49	102.467	0.699298	1.70717	-9.71879	0.0838138	8.0264	-15.2139	77.7783	1.89743	20.5994	16.608	3.86308	0	1.78e-15
N50	-13.1266	12.298	25.8336	11.5778	0.0594194	-24.7161	2.99555	-16.1171	-15.0815	0.788078	-10.7643	-5.30048	-1.65e-08	0
N51	-26.7199	13.3466	28.1138	23.6689	-0.342913	-44.791	10.6576	-38.6076	-24.1801	12.5422	-7.12726	-10.139	0	1.78e-15
N52	-13.3329	15.2035	39.0331	20.802	-0.34159	-40.2539	7.91273	-33.4402	-24.3088	17.0045	-14.9413	-6.7659	0-0.00287238	0
N53	2.8736	3.71771	11.289	9.68455	0.0185094	-21.5537	2.61949	1.61589	-10.201	6.99722	-1.31405	-4.87522	0	0
N54	16.4677	7.82161	23.3187	11.3379	0.00713573	-23.976	4.23162	6.21749	-13.2658	10.0983	-9.32327	-4.29974	0	-5.16e-08
N55	21.4702	8.98768	31.2361	17.2188	0.00836772	-35.0391	6.93415	8.67863	-17.7131	12.9272	-11.7684	-6.87142	0	-4.95e-08
N56	2.9935	9.35401	27.4869	14.9073	0.0349228	-28.5277	3.82501	-2.96265	-15.2547	5.37284	-11.2423	-5.57616	0-8.03728e-08	0
N57	6.02107	7.57986	21.0432	10.5181	0.0623894	-22.6198	3.10431	-0.0441939	-10.9552	6.13266	-8.80027	-4.84105	0-4.47039e-08	0
N58	-3.09132	5.2225	22.8496	18.6249	0.0271723	-38.2394	7.4536	-6.85512	-17.3731	8.17469	-2.97619	-8.76502	-1.78e-15	0
N59	2.07421	6.45963	33.4914	20.1668	-0.401303	-40.6829	9.10766	-5.12851	-19.5315	8.09458	-9.50162	-8.66629	0-4.5869e-08	0
N60	2.86152	8.03734	20.186	9.28678	0.0915543	-20.6447	1.66497	-0.672638	-10.5355	6.02878	-10.5811	-4.49333	0-4.36093e-08	0
N61	5.79299	5.02477	16.5079	9.70487	0.0307254	-21.4699	2.44148	-0.571158	-10.7746	6.74473	-1.84579	-4.61862	0	0
N62	9.28361	7.71102	21.1014	14.1836	0.0387652	-25.1906	9.57745	-1.66946	-11.0761	5.28856	-10.681	-4.8932	0	-3.76e-08
N63	-10.2264	13.087	25.2623	16.5533	0.0835481	-29.0719	10.9908	-21.8932	-15.2107	1.11234	-11.1398	-5.48731	-3.2e-08	0
N64	7.86772	10.0355	21.364	13.6373	0.0456177	-24.1852	8.7644	-2.37051	-11.4013	4.78935	-12.8115	-4.70044	0-3.63787e-08	0
N65	3.91154	4.72009	13.3958	13.8938	0.0271171	-24.8365	9.76314	-6.37417	-11.2374	6.29855	-1.73884	-4.88698	0	0
N66	27.5675	2.28685	8.85459	3.71445	0.0545091	-9.74686	-2.78967	21.7682	-6.35218	9.50498	0.272656	-3.32857	0-4.55774e-08	0
N67	2.74363	7.90326	21.3962	10.0222	0.065329	-21.36	2.75427	-3.02636	-11.0775	6.43588	-10.3697	-4.82489	0	-4.67e-08
N68	27.553	2.23167	7.57988	3.70389	0.00914724	-10.0072	-2.76967	21.4117	-6.06877	10.5585	0.903883	-3.26146	0-4.04489e-08	0
N69	14.741	2.4862	18.7302	10.7813	0.0978327	-21.0192	4.72463	4.41938	-11.7762	8.30362	-2.00679	-6.48095	0	-7.16e-08
N70	14.1688	2.67153	20.5038	10.2628	0.0725875	-20.4727	3.75365	4.93972	-12.0204	7.25068	-2.79296	-6.24779	0	-7.59e-08
N71	14.7444	2.36801	19.1183	10.4739	0.082111	-20.6628	4.26495	4.44687	-11.6336	8.39534	-2.10863	-6.35353	0	-7.59e-08
N72	-12.4489	7.87089	25.321	16.8554	0.0822728	-34.4427	6.98285	-22.2056	-15.494	18.6278	-16.0468	-7.13444	0-3.28563e-08	0
N73	-11.3606	9.01455	25.6028	16.9942	0.0265844	-34.9715	6.75062	-21.2183	-16.4486	17.4511	-14.562	-7.0848	0	-5.11e-08
N74	-11.0024	9.40827	26.2345	17.1783	0.0588366	-34.7124	6.75687	-20.5715	-16.221	18.4472	-17.5813	-7.21211	0-4.69924e-08	0
N75	-16.1041	6.86749	16.9692	16.4996	0.0282129	-34.0497	6.85491	-23.852	-15.5309	18.2963	-8.18724	-7.09998	0	0
N76	-10.7228	9.17312	24.7784	16.9974	0.00262613	-34.8348	6.81484	-19.9949	-16.1595	16.7959	-14.296	-7.30701	0-4.08836e-08	0
N77	-7.67649	5.61578	34.1655	16.3219	-0.0349071	-35.5886	5.96085	-22.6195	-16.091	18.644	-14.0219	-6.82077	0-0.0287062	0
N78	3.68015	7.82383	20.4806	9.34738	0.0483105	-20.7629	1.77829	-1.94875	-10.9563	6.55013	-8.68038	-4.43412	0-2.57038e-08	0
N79	-10.8924	9.85606	22.2565	16.1487	-0.0222537	-32.366	7.68997	-15.554	-16.0131	9.58225	-12.4712	-7.53873	0	0.00066751
N80	-12.6312	9.33781	22.5764	15.6011	-0.0173012	-32.06	6.79015	-18.1788	-15.6447	10.7261	-11.7619	-7.15956	0-4.02948e-08	0
N81	-11.2956	11.154	22.3125	15.8571	-0.0723126	-31.6555	7.01454	-14.912	-15.8346	10.4756	-15.635	-7.09202	0	-2.9e-08
N82	1.64512	8.18148	21.4711	9.54733	0.0581967	-20.4692	2.22562	-4.01002	-11.3212	5.47486	-9.51303	-4.56167	0-4.36595e-08	0
N83	-8.85248	9.54992	20.7464	15.0527	0.0563646	-30.6447	6.29184	-12.5564	-15.0581	10.7116	-13.002	-7.03682	3.29e-14	0
N84	-4.45987	7.15269	23.9216	15.5517	-0.0172386	-33.7717	6.87221	-11.6462	-15.5653	9.57038	-6.52797	-7.19304	3.91e-14	0
N85	1.7323	7.67818	20.8985	9.44474	-0.0498132	-21.0689	1.64699	-1.21886	-10.9862	5.78899	-10.3724	-4.55176	0-0.0288307	0

## Sheet: Sequences
>Homo_sapiens
SYSGYSQSTDTSGYGQSSYSSYGQSQNTGYGTQSTPQGYGSTGGYGSSQSSQSSYGQQSSY
>Gallus_gallus
SYSGYSQPADGAAYSQSSYSSYGQAQSS-YSTQSTPPTYGSSGGYGGGQSSQPSYGQTSSY
>Erinaceus_europaeus
SYGGYGQSADTSGYGQSSYSSYGQTQNTGYGAQSAPQGYGSAGGYGGGQGSQ-SYGQQSSY
>Condylura_cristata
SYGGYGQSADTSGYGQSSYGSYGQTQNTGYGTQSAPQGYGSAGGYGSSQSSQSSYGQQSSY
>Panthera_tigris
SYSGYGQS-DTSGYGQSSYSSYGQTQNTGYGTQSAPQGYGSAGGYGSSQSSQSSYGQQSSY
>Panthera_pardus
SYSGYGQS-DTSGYGQSSYSSYGQTQNTGYSTQSAPQGYGSTGGYGSSQSSQSSYGQQSSY
>Felis_catus
SYSGYGQS-DTSGYGQSSYSSYGQTQNTGYGTQSAPQGYGSAGGYGSSQSSQSSYGQQSSY
>Puma_concolor
SYSGYGQS-DTSGYGQSSYSSYGQTQNTGYGTQSAPQGYGSAGGYGSSQSSQSSYGQQSSY
>Acinonyx_jubatus
SYSGYGQS-DTSGYGQSSYSSYGQTQNTGYGTQSAPQGYGSAGGYGSSQSSQSSYGQQSSY
>Canis_lupus
SYSGYGQSADTSGYGQSSYSSYGQTQNTGYGTQSTPQGYGSTGGYGSSQGSQSSYGQQSSY
>Vulpes_vulpes
SYSGYGQSADTSGYGQSSYSSYGQTQNTGYGTQSTPQGYGSTGGYGSGQSSQSSYGQQSSY
>Enhydra_lutris
SYSGYGQS-DTSGYGQSSYSSYGQTQNTGYGTQSAPQGYGSTGGYGSSQSSQSSYGQQSSY
>Zalophus_californianus
SYSGYGQSADTSGYGQSSYSSYGQTQNTGYGTQSGPQGYGSTGGYGSSQSSQSSYGQQSSY
>Eumetopias_jubatus
SYSGYGQSADTSGYGQSSYSSYGQTQNTGYGTQSGPQGYGSTGGYGSSQSSQSSYGQQSSY
>Odobenus_rosmarus
SYSGYGQSADTSGYGQSSYSSYGQTQNTGYGTQSGPQGYGSTGGYGSSQSSQSSYGQQSSY
>Leptonychotes_weddellii
SYSGYGQSADTSGYGQSSYSSYGQTQNTGYGTQSGPQGYGSTGGYGGSQSSQSSYGQQSSY
>Monachus_monachus
SYSGYGQSADTSGYGQSSYSSYGQTQNTGYGTQSGPQGYGSTGGYGGSQSSQSSYGQQSSY
>Ursus_maritimus
SYSGYGQS-DTSGYGQSGYGSYGQTQNTGYGTQSAPQGYGSTSGYGGSQGSQSSYGQQSSY
>Manis_javanica
SYSGYGQS-DTSGYGQSSYGSYGQTQNTGYSTQSAPQGYGSAGGYGSSQSSQSSYGQQSSY
>Equus_caballus
SYSGYGQSADTSGYGQSSYSSYGQTQNTGYGTQSAPQGYGSTGGYGSGQSSQSSYGQQSSY
>Equus_przewalskii
SYSGYGQSADTSGYGQSSYSSYGQTQNTGYGTQSAPQGYGSTGGYGSGQSSQSSYGQQSSY
>Equus_asinus
SYSGYGQSADTSGYGQSSYSSYGQTQNTGYGTQSAPQGYGSTGGYGSGQSSQSSYGQQSSY
>Ceratotherium_simum
SYSGYGQSADTSGYGQSSYSSYGQTQNTGYGTQSAPQGYGSAGGYGSSQSSQSSYGQQSSY
>Vicugna_pacos
SYSGYGQSPDTSGYGQSSYSSYGQTQNTGYGTQSAPQGYGSTSGYGSSQSSQSSYGQQSSY
>Camelus_ferus
SYSGYGQSPDTSSYGQSSYSSYGQTQNTGYGTQSAPQGYGSTSGYGSSQSSQSSYGQQSSY
>Camelus_bactrianus
SYSGYGQSPDTSSYGQSSYSSYGQTQNTGYGTQSAPQGYGSTSGYGSSQSSQSSYGQQSSY
>Balaenoptera_acutorostrata
SYGGYGQSTDTSGYGQSSYSSYGQTQNTGYGTQSTPQGYGSAGGYGSSQSSQSSYGQQSSY
>Physeter_catodon
SYSGYGQSADASGYGQSSYSSYGQTQNTGYGTQSTPQGYGSTSGYGSSQSSQSSYGQQSSY
>Lipotes_vexillifer
SYSGYGQSADASGYGQSSYSSYGQTQNTGYGTQSTPQGYGSTGGYGGSQSSQSSYGQQSSY
>Delphinapterus_leucas
SYSGYGQSADTSGYGQSGYSSYGQAQNTGYGTQSTPQGYGSTGGYGSSQSSQSSYGQQSSY
>Lagenorhynchus_obliquidens
SYSGYGQSADASGYGQSSYSSYGQTQNTGYGTQSTPQGYGSTGGYGSSQSSQSSYGQQSSY
>Orcinus_orca
SYSGYGQSADASGYGQSSYSSYGQTQNTGYGTQSTPQGYGSTGGYGGSQSSQSSYGQQSSY
>Bubalus_bubalis
SYSGYGQSADTSGYGQSSYSSYGQTQNTGYSTQSAPQGYGSAGGYGSGQSSQSSYGQQSSY
>Bos_taurus
SYGGYGQSTDTSGYGQSSYGSYGQTQNTGYSTQSAPQGYSSAGGYGSSQSSQSSYGQQSSY
>Bison_bison
SYGGYGQSTDTSGYGQSSYGSYGQTQNTGYSTQSAPQGYGSTGGYGSSQSSQSSYGQQSSY
>Capra_hircus
SYGGYGQSADTSGYGQSSYGSYGQTQNTGYGTQSAPQGYGSTGGYGSSQSSQSSYGQQSSY
>Ovis_aries
SYGGYGQSADTSGYGQSSYGSYGQTQNTGYGTQSAPQGYGSTGGYGSSQSSQSSYGQQSSY
>Pantholops_hodgsonii
SYGGYGQSADTSGYGQSSYGSYGQTQNTGYGTQSAPQGYGSTGGYGSSQSSQSSYGQQSSY
>Sus_scrofa
SYSGYGQSADTSGYGQSSYSSYGQTQNS-YGAQSAPQGYGSTGGYGSGQGSQSSYGQQSSY
>Hipposideros_armiger
SYSGYSQSADTSSYGQSSY-SYGQTQNTAYNTQSAPQGYGSASGYGSGQSSQSSYGQQSSY
>Pteropus_vampyrus
SYSGYSQSADTSGYGQSSY-SYGQTQNTGYNTQPAPQGYGSAGGYGS-QSSQSSYGQQSSY
>Pteropus_alecto
SYSGYSQSADTSGYGQSSY-SYGQTQNTGYNTQPAPQGYGSAGGYGS-QSSQSSYGQQSSY
>Rousettus_aegyptiacus
SYSGYSQSPDTSGYGQSSY-SYGQTQNTGYSTQPAPQGYGSAGGYGS-QSSQSSYGQQSSY
>Desmodus_rotundus
GYGGYGQSGDTSGYGQSTYSSYGQTQNTGYGTQSAPQGYGSAGGYAGGQSSQSSYAQQ-SY
>Myotis_lucifugus
SYGGYSQSGDTSGYGQSTY-SYGQTQNTGYGTQSAPQGYGSTGGYGGGQSSQSSYGQQ-SY
>Miniopterus_natalensis
SYGGYSQSGDTSGYGQSTY-SYGQTQNTGYGTQSAPQGYGSTGGYGGGQSSQSSYGQQ-SY
>Oryctolagus_cuniculus
SYSSYGQSADTSGYGQSSYSSYGQTQNTGYGAQSAPQGYGSTGGYGSSQSSQSSYGQQSSY
>Ochotona_princeps
SYGGYGQSTDTSGYGQSSYSSYGQTQNTGYGTQSAPQGYGSTGGYGSSQSSQSSYGQQSSY
>Heterocephalus_glaber
SYSSYGQSADTSGYGQSSYSSYGQSQNTGYGTQSAPQGYGSTGGYGSGQSSQSSYGQQSSY
>Cavia_porcellus
SYRGYGQAAETSGYGQSSYSSYGQTQNTGYGTQSAPQGYGSTSGYGSSQSSQSSYGQQSSY
>Octodon_degus
SYSGYGQSADTSSYGQSSYSSYGQTQNTGYGTQSAPQGYGSTGGYGSSQGSQSSYGQQSSY
>Rattus_norvegicus
SYSGYGQSADTSGYGQSSYSSYGQTQNS-YGTQSAPQGYGSTGGYGSSQSSQSSYGQQSSY
>Mus_musculus
SYSGYGQSADTSGYGQSSYSSYGQTQNTGYGTQSAPQGYGSTGGYGSSQSSQSSYGQQSSY
>Meriones_unguiculatus
SYSGYGQSADTSGYGQSSYSSYGQTQNTGYGTQSAPQGYGSTGGYGSSQSSQSSYGQQSSY
>Mesocricetus_auratus
SYSGYGQSADTSGYGQSSYSSYGQTQNTGYGTQSAPQGYGSTGGYGSSQSSQSSYGQQSSY
>Cricetulus_griseus
SYSGYGQSADTSGYGQSSYSSYGQTQNTGYGTQSAPQGYGSTGGYGSSQSSQSSYGQQSSY
>Peromyscus_maniculatus
SYSGYGQSADTSGYGQSSYSSYGQTQNTGYGTQSAPQGYGSTGGYGSSQSSQSSYGQQSSY
>Nannospalax_galili
SYSGYGQSTDTSGYGQSSYSSYGQTQNTGYGTQSTPQGYGSAGGYGSSQSSQSSYGQQSSY
>Dipodomys_ordii
SYSGYGQSADTSGYGQSSYSSYGQTQNTGYGTQSAPQGYGSTGGYGSSQSSQSSYGQQSSY
>Urocitellus_parryii
SYSGYGQSADTSGYGQSSYSSYGQTQNTGYGTQSAPQGYGSTGGYGSGQSSQSSYGQQSSY
>Marmota_flaviventris
SYSGYGQSADTSGYGQSSYSSYGQTQNTGYGTQSAPQGYGSTGGYGSGQSSQSSYGQQSSY
>Marmota_marmota
SYSGYGQSADTSGYGQSSYSSYGQTQNTGYGTQSAPQGYGSTGGYGSGQSSQSSYGQQSSY
>Otolemur_garnettii
SYSGYGQS-DTSGYGQSSY-SYGQTQNTGYSTQSTPQGYGSTGGYGSSQSSQSSYGQQSSY
>Propithecus_coquereli
SYSGYGQS-DTSGYGQSSYGSYGQTQNTGYSTPSTPQGYGSTGGYGSSQSSQSSYGQQSSY
>Microcebus_murinus
SYSGYGQS-DTSGYGQSSYGSYGQTQNTGYSTQSTPQGYGSTGGYGSSQSSQSSYGQQSSY
>Aotus_nancymaae
SYSGYGQSTDTSGYGQGSYSSYGQTQNTGYGTQSAPQGYGSTGGYGSSQSSQSSYGQQSSY
>Cebus_capucinus
SYSGYGQSTDTSGYGQSSYSSYGQTQNTGYGTQSAPQGYGSTGGYGSSQSSQSSYGQQSSY
>Mandrillus_leucophaeus
SYSGYSQSTDTSGYGQSSYSSYGQSQSTGYGTQSAPQGYGSTGGYGSSQSSQSSYGQQSSY
>Cercocebus_atys
SYSGYSQSTDTSGYGQSSYSSYGQSQSSGYGTQSAPQGYGSTGGYGSSQSSQSSYGQQSSY
>Papio_anubis
SYSGYSQSTDTSGYGQSSYSSYGQSQSSGYGTQSAPQGYGSTGGYGSSQSSQSSYGQQSSY
>Theropithecus_gelada
SYSGYSQSTDTSGYGQSSYSSYGQSQSTGYGTQSAPQGYGSTGGYGSSQSSQSSYGQQSSY
>Macaca_mulatta
SYSGYSQSTDTSGYGQSSYSSYGQSQSSGYGTQSAPQGYGSTGGYGSSQSSQSSYGQQSSY
>Macaca_fascicularis
SYSGYSQSTDTSGYGQSSYSSYGQSQSSGYGTQSAPQGYGSTGGYGSSQSSQSSYGQQSSY
>Macaca_nemestrina
SYSGYSQSTDTSGYGQSSYSSYGQSQSSGYGTQSAPQGYGSTGGYGSSQSSQSSYGQQSSY
>Chlorocebus_sabaeus
SYSGYSQSTDT-GYGQSSYSSYGQSQNTGYGTQSAPQGYGSTGGYGSSQSSQSSYGQQSSY
>Rhinopithecus_roxellana
SYSGYSQSTDTSGYGQSSYSSYGQSQNTGYGTQSAPQGYGSTGGYGGSQSSQSSYGQQSSY
>Rhinopithecus_bieti
SYSGYSQSTDTSGYGQSSYSSYGQSQNSGYGTQSAPQGYGSTGGYGGSQSSQSSYGQQSSY
>Piliocolobus_tephrosceles
SYSGYSQSTDTSGYGQSSYSSYGQSQNSGYGTQSAPQGYGSTGGYGSSQSSQSSYGQQSSY
>Colobus_angolensis
SYSGYSQSTDTSGYGQSSYSSYGQSQNTGYGTQSAPQGYGSTGGYGSSQSSQSSYGQQSSY
>Gorilla_gorilla
SYSGYSQSTDTSGYGQSSYSSYGQSQNTGYGTQSTPQGYGSTGGYGSSQSSQSSYGQQSSY
>Pan_troglodytes
SYSGYSQSTDTPGYGQSSYSSYGQSQNS-YGTQSTPQGYGSTGGYGSSQSSQSSYGQQSSY
>Pan_paniscus
SYSGYSQSTDTPGYGQSSYSSYGQSQNTGYGTQSTPQGYGSTGGYGSSQSSQSSYGQQSSY
>Pongo_abelii
SYSTYSQSTDTSGYGQSSYSSYGQSQNTGYGTQSAPQGYGSTGGYGSSQSSQSSYGQQSSY
>Dasypus_novemcinctus
SYGGYGQSADTSGYGQSSYSSYGQTQNTGYSTQSAPQGYGSTSGYGSGQSSQSSYGQQSSY
>Trichechus_manatus
SYSGYSQSADTSGYGQSSYSSYGQTQNTGYGTQSAPQGYGSTSGYGSSQSSQSSYGQQSSY
>Chrysochloris_asiatica
SYSGYGQSSDTSGYGQSSY-SYGQTQSTGYGTQSAPQGYGSAGGYGSSQSSQSSYGQQSSY
>Elephantulus_edwardii
SYGGYGQSADTSGYGQSSYGSYGQTQSS-YGTQSAPQGYGSGGGYGSSQSSQSSYGQQSSY
>N1
SYSGYGQSADTSGYGQSSYSSYGQTQNTGYGTQSAPQGYGSTGGYGSSQSSQSSYGQQSSY
>N2
SYSGYGQSADTSGYGQSSYSSYGQTQNTGYGTQSAPQGYGSTGGYGSSQSSQSSYGQQSSY
>N3
SYSGYGQSADTSGYGQSSYSSYGQTQNTGYGTQSAPQGYGSTGGYGSSQSSQSSYGQQSSY
>N4
SYSGYGQSADTSGYGQSSYSSYGQTQNTGYGTQSAPQGYGSTGGYGSSQSSQSSYGQQSSY
>N5
SYSGYGQSADTSGYGQSSYSSYGQTQNTGYGTQSAPQGYGSTGGYGSSQSSQSSYGQQSSY
>N6
SYSGYGQSADTSGYGQSSYSSYGQTQNTGYGTQSAPQGYGSTGGYGSSQSSQSSYGQQSSY
>N7
SYSGYGQSADTSGYGQSSYSSYGQTQNTGYGTQSAPQGYGSTGGYGSSQSSQSSYGQQSSY
>N8
SYSGYGQSADTSGYGQSSYSSYGQTQNTGYGTQSAPQGYGSTGGYGSSQSSQSSYGQQSSY
>N9
SYSGYGQSADTSGYGQSSYSSYGQTQNTGYGAQSAPQGYGSTGGYGSSQSSQSSYGQQSSY
>N10
SYSGYGQSADTSGYGQSSYSSYGQTQNTGYGAQSAPQGYGSTGGYGSGQGSQSSYGQQSSY
>N11
SYSGYGQSADTSGYGQSSYSSYGQTQNTGYGTQSAPQGYGSTGGYGSSQSSQSSYGQQSSY
>N12
SYSGYGQSADTSGYGQSSYSSYGQTQNTGYGTQSAPQGYGSTGGYGSSQSSQSSYGQQSSY
>N13
SYSGYGQSADTSGYGQSSYSSYGQTQNTGYGTQSAPQGYGSTGGYGSSQSSQSSYGQQSSY
>N14
SYSGYGQSTDTSGYGQSSYSSYGQTQNTGYGTQSAPQGYGSTGGYGSSQSSQSSYGQQSSY
>N15
SYSGYGQSTDTSGYGQSSYSSYGQTQNTGYGTQSAPQGYGSTGGYGSSQSSQSSYGQQSSY
>N16
SYSGYSQSTDTSGYGQSSYSSYGQSQNTGYGTQSAPQGYGSTGGYGSSQSSQSSYGQQSSY
>N17
SYSGYSQSTDTSGYGQSSYSSYGQSQNTGYGTQSTPQGYGSTGGYGSSQSSQSSYGQQSSY
>N18
SYSGYSQSTDTSGYGQSSYSSYGQSQNTGYGTQSTPQGYGSTGGYGSSQSSQSSYGQQSSY
>N19
SYSGYSQSTDTPGYGQSSYSSYGQSQNTGYGTQSTPQGYGSTGGYGSSQSSQSSYGQQSSY
>N20
SYSGYSQSTDTSGYGQSSYSSYGQSQNTGYGTQSAPQGYGSTGGYGSSQSSQSSYGQQSSY
>N21
SYSGYSQSTDTSGYGQSSYSSYGQSQNTGYGTQSAPQGYGSTGGYGSSQSSQSSYGQQSSY
>N22
SYSGYSQSTDTSGYGQSSYSSYGQSQNTGYGTQSAPQGYGSTGGYGSSQSSQSSYGQQSSY
>N23
SYSGYSQSTDTSGYGQSSYSSYGQSQNTGYGTQSAPQGYGSTGGYGSSQSSQSSYGQQSSY
>N24
SYSGYSQSTDTSGYGQSSYSSYGQSQSTGYGTQSAPQGYGSTGGYGSSQSSQSSYGQQSSY
>N25
SYSGYSQSTDTSGYGQSSYSSYGQSQSSGYGTQSAPQGYGSTGGYGSSQSSQSSYGQQSSY
>N26
SYSGYSQSTDTSGYGQSSYSSYGQSQSSGYGTQSAPQGYGSTGGYGSSQSSQSSYGQQSSY
>N27
SYSGYSQSTDTSGYGQSSYSSYGQSQSSGYGTQSAPQGYGSTGGYGSSQSSQSSYGQQSSY
>N28
SYSGYSQSTDTSGYGQSSYSSYGQSQSSGYGTQSAPQGYGSTGGYGSSQSSQSSYGQQSSY
>N29
SYSGYSQSTDTSGYGQSSYSSYGQSQSTGYGTQSAPQGYGSTGGYGSSQSSQSSYGQQSSY
>N30
SYSGYSQSTDTSGYGQSSYSSYGQSQNTGYGTQSAPQGYGSTGGYGSSQSSQSSYGQQSSY
>N31
SYSGYSQSTDTSGYGQSSYSSYGQSQNSGYGTQSAPQGYGSTGGYGSSQSSQSSYGQQSSY
>N32
SYSGYGQSTDTSGYGQSSYSSYGQTQNTGYGTQSAPQGYGSTGGYGSSQSSQSSYGQQSSY
>N33
SYSGYGQSTDTSGYGQSSYSSYGQTQNTGYGTQSAPQGYGSTGGYGSSQSSQSSYGQQSSY
>N34
SYSGYGQSTDTSGYGQSSYSSYGQTQNTGYGTQSTPQGYGSTGGYGSSQSSQSSYGQQSSY
>N35
SYSGYGQSTDTSGYGQSSYSSYGQTQNTGYSTQSTPQGYGSTGGYGSSQSSQSSYGQQSSY
>N36
SYSGYGQSTDTSGYGQSSYGSYGQTQNTGYSTQSTPQGYGSTGGYGSSQSSQSSYGQQSSY
>N37
SYSGYGQSTDTSGYGQSSYSSYGQTQNTGYGTQSTPQGYGSAGGYGSSQSSQSSYGQQSSY
>N38
SYSGYGQSADTSGYGQSSYSSYGQTQNTGYGTQSAPQGYGSTGGYGSSQSSQSSYGQQSSY
>N39
SYSGYGQSADTSGYGQSSYSSYGQTQNTGYGTQSAPQGYGSTGGYGSSQSSQSSYGQQSSY
>N40
SYSGYGQSADTSGYGQSSYSSYGQTQNTGYGTQSAPQGYGSAGGYGSSQSSQSSYGQQSSY
>N41
SYSGYGQSADTSGYGQSSYSSYGQTQSTGYGTQSAPQGYGSAGGYGSSQSSQSSYGQQSSY
>N42
SYSGYGQSADTSGYGQSSYSSYGQTQSSGYGTQSAPQGYGSGGGYGSSQSSQSSYGQQSSY
>N43
SYSGYGQSADTSGYGQSSYSSYGQTQNTGYGTQSAPQGYGSAGGYGSSQSSQSSYGQQSSY
>N44
SYSGYSQSADTSGYGQSSYSSYGQTQNTGYGTQSAPQGYGSAGGYGSSQSSQSSYGQQSSY
>N45
SYSGYSQSADTSGYGQSSYSSYGQTQNTGYNTQSAPQGYGSAGGYGSSQSSQSSYGQQSSY
>N46
SYSGYSQSADTSGYGQSSYSSYGQTQNTGYNTQPAPQGYGSAGGYGSSQSSQSSYGQQSSY
>N47
SYSGYSQSADTSGYGQSSYSSYGQTQNTGYNTQPAPQGYGSAGGYGSSQSSQSSYGQQSSY
>N48
SYSGYGQSADTSGYGQSSYSSYGQTQNTGYGTQSAPQGYGSTGGYGSSQSSQSSYGQQSSY
>N49
SYSGYGQSADTSGYGQSSYSSYGQTQNTGYGTQSAPQGYGSTGGYGSSQSSQSSYGQQSSY
>N50
SYSGYGQSADTSGYGQSSYSSYGQTQNTGYGTQSAPQGYGSTSGYGSSQSSQSSYGQQSSY
>N51
SYSGYGQSPDTSGYGQSSYSSYGQTQNTGYGTQSAPQGYGSTSGYGSSQSSQSSYGQQSSY
>N52
SYSGYGQSPDTSSYGQSSYSSYGQTQNTGYGTQSAPQGYGSTSGYGSSQSSQSSYGQQSSY
>N53
SYSGYGQSADTSGYGQSSYSSYGQTQNTGYGTQSAPQGYGSTGGYGGSQSSQSSYGQQSSY
>N54
SYGGYGQSGDTSGYGQSTYSSYGQTQNTGYGTQSAPQGYGSTGGYGGGQSSQSSYGQQSSY
>N55
SYGGYSQSGDTSGYGQSTYSSYGQTQNTGYGTQSAPQGYGSTGGYGGGQSSQSSYGQQSSY
>N56
SYSGYGQSADTSGYGQSSYSSYGQTQNTGYGTQSAPQGYGSTGGYGSSQSSQSSYGQQSSY
>N57
SYSGYGQSADTSGYGQSSYSSYGQTQNTGYSTQSAPQGYGSAGGYGSSQSSQSSYGQQSSY
>N58
SYSGYGQSADTSGYGQSSYGSYGQTQNTGYSTQSAPQGYGSAGGYGSSQSSQSSYGQQSSY
>N59
SYGGYGQSTDTSGYGQSSYGSYGQTQNTGYSTQSAPQGYGSAGGYGSSQSSQSSYGQQSSY
>N60
SYSGYGQSADTSGYGQSSYSSYGQTQNTGYGTQSAPQGYGSTGGYGSSQSSQSSYGQQSSY
>N61
SYGGYGQSADTSGYGQSSYGSYGQTQNTGYGTQSAPQGYGSTGGYGSSQSSQSSYGQQSSY
>N62
SYGGYGQSADTSGYGQSSYGSYGQTQNTGYGTQSAPQGYGSTGGYGSSQSSQSSYGQQSSY
>N63
SYSGYGQSADTSGYGQSSYSSYGQTQNTGYGTQSAPQGYGSTGGYGSSQSSQSSYGQQSSY
>N64
SYSGYGQSADTSGYGQSSYSSYGQTQNTGYGTQSAPQGYGSTGGYGSSQSSQSSYGQQSSY
>N65
SYSGYGQSADTSGYGQSSYSSYGQTQNTGYGTQSGPQGYGSTGGYGSSQSSQSSYGQQSSY
>N66
SYSGYGQSADTSGYGQSSYSSYGQTQNTGYGTQSGPQGYGSTGGYGGSQSSQSSYGQQSSY
>N67
SYSGYGQSADTSGYGQSSYSSYGQTQNTGYGTQSGPQGYGSTGGYGSSQSSQSSYGQQSSY
>N68
SYSGYGQSADTSGYGQSSYSSYGQTQNTGYGTQSGPQGYGSTGGYGSSQSSQSSYGQQSSY
>N69
SYSGYGQSADTSGYGQSSYSSYGQTQNTGYGTQSTPQGYGSTGGYGSSQSSQSSYGQQSSY
>N70
SYSGYGQSADTSGYGQSSYSSYGQTQNTGYGTQSAPQGYGSTGGYGSSQSSQSSYGQQSSY
>N71
SYSGYGQSADTSGYGQSSYSSYGQTQNTGYGTQSTPQGYGSTGGYGSSQSSQSSYGQQSSY
>N72
SYSGYGQSADASGYGQSSYSSYGQTQNTGYGTQSTPQGYGSTGGYGSSQSSQSSYGQQSSY
>N73
SYSGYGQSADASGYGQSSYSSYGQTQNTGYGTQSTPQGYGSTGGYGSSQSSQSSYGQQSSY
>N74
SYSGYGQSADASGYGQSSYSSYGQTQNTGYGTQSTPQGYGSTGGYGSSQSSQSSYGQQSSY
>N75
SYSGYGQSADTSGYGQSSYSSYGQTQNTGYGTQSAPQGYGSTGGYGSGQSSQSSYGQQSSY
>N76
SYSGYGQSADTSGYGQSSYSSYGQTQNTGYGTQSAPQGYGSTGGYGSGQSSQSSYGQQSSY
>N77
SYSGYGQSADTSGYGQSSYSSYGQTQNTGYGTQSAPQGYGSTGGYGSGQSSQSSYGQQSSY
>N78
SYSGYGQSADTSGYGQSSYSSYGQTQNTGYGTQSAPQGYGSTGGYGSGQSSQSSYGQQSSY
>N79
SYSGYGQSADTSGYGQSSYSSYGQTQNTGYGTQSAPQGYGSTGGYGSGQSSQSSYGQQSSY
>N80
SYSGYGQSADTSGYGQSSYSSYGQTQNTGYGTQSAPQGYGSTGGYGSGQSSQSSYGQQSSY
>N81
SYSGYGQSADTSGYGQSSYSSYGQTQNTGYGTQSAPQGYGSTGGYGSSQSSQSSYGQQSSY
>N82
SYSGYGQSADTSGYGQSSYSSYGQTQNTGYGTQSAPQGYGSAGGYGSSQSSQSSYGQQSSY
>N83
SYSGYGQSADTSGYGQSSYSSYGQTQNTGYGTQSAPQGYGSAGGYGSSQSSQSSYGQQSSY
>N84
SYSGYGQSADTSGYGQSSYSSYGQTQNTGYGTQSAPQGYGSAGGYGSSQSSQSSYGQQSSY
>N85
SYSGYGQSADTSGYGQSSYSSYGQTQNTGYGTQSAPQGYGSTGGYGSSQSSQSSYGQQSSY
