# Supplementary material for: Natural Selection on the Phase-Separation Properties of FUS during 160 My of Mammalian Evolution
Source: Mol Biol Evol. 2020 Oct 6;38(3):940–51. doi: 10.1093/molbev/msaa258 (PMC7947763; doi:10.1093/molbev/msaa258)
Supplement: msaa258_Supplementary_Data [file msaa258_supplementary_data.zip › Table_S8.xlsx]

## Sheet: Ornstein-Uhlenbeck process
Table S8. Ornstein-Uhlenbeck process for changes of the folding free energy in the evolution of fibril core in FUS
Species	Total energy per stacked layer (kcal/mol)
N1	2.63284
N85	1.7323			Drift
N84	-4.45987			loglik	dof
N83	-8.85248			-386.12	2
N82	1.64512
N81	-11.2956
N80	-12.6312			Drift & Selection
N79	-10.8924			loglik	dof
N78	3.68015			-388.24	3
N77	-7.67649
N76	-10.7228
N75	-16.1041
N74	-11.0024
N73	-11.3606
N72	-12.4489
N71	14.7444
N70	14.1688
N69	14.741
N68	27.553
N67	2.74363
N66	27.5675
N65	3.91154
N64	7.86772
N63	-10.2264
N62	9.28361
N61	5.79299
N60	2.86152
N59	2.07421
N58	-3.09132
N57	6.02107
N56	2.9935
N55	21.4702
N54	16.4677
N53	2.8736
N52	-13.3329
N51	-26.7199
N50	-13.1266
N49	102.467
N48	25.4752
N47	26.359
N46	7.6609
N45	2.92939
N44	16.0352
N43	18.4534
N41	-2.20139
N40	-7.96639
N39	6.0278
N38	3.97934
N37	-14.3286
N36	1.66363
N35	5.723
N34	4.92813
N33	49.3694
N32	46.3202
N31	18.3344
N30	-6.63682
N29	-7.5843
N28	-23.2218
N27	-22.8394
N26	-8.55756
N25	-3.8208
N24	2.44796
N23	-0.616403
N22	-14.1884
N21	-6.70485
N20	-26.2309
N19	-23.7857
N18	-22.586
N17	-25.4041
N16	32.6546
N15	-25.1256
N14	-6.74492
N13	-8.13461
N12	2.6006
N11	1.84597
N10	6.36815
N9	-37.008
N8	-8.3189
N7	2.42994
N6	1.54185
N5	1.79471
N4	6.58406
N3	3.56923
N2	0.88411
Cricetulus_griseus	-0.886417
Meriones_unguiculatus	4.35455
Felis_catus	-16.8073
Panthera_tigris	-21.1814
Puma_concolor	-22.0169
Acinonyx_jubatus	-21.9023
Panthera_pardus	20.9625
Equus_przewalskii	-12.4261
Equus_caballus	-10.6872
Equus_asinus	-10.581
Heterocephalus_glaber	-43.7641
Marmota_flaviventris	-9.96043
Urocitellus_parryii	-10.6198
Marmota_marmota	-11.5441
Orcinus_orca	-3.01425
Lagenorhynchus_obliquidens	13.9565
Lipotes_vexillifer	-2.19442
Physeter_catodon	38.1079
Delphinapterus_leucas	1.51818
Vulpes_vulpes	12.2832
Canis_lupus	9.95705
Eumetopias_jubatus	7.73596
Zalophus_californianus	9.3746
Odobenus_rosmarus	13.6151
Monachus_monachus	-8.5607
Leptonychotes_weddellii	-7.38482
Enhydra_lutris	-5.04161
Ovis_aries	-1.39048
Capra_hircus	4.26055
Pantholops_hodgsonii	0.665777
Bison_bison	19.2083
Bos_taurus	57.2006
Manis_javanica	3.50877
Bubalus_bubalis	14.3323
Miniopterus_natalensis	-14.4046
Myotis_lucifugus	-13.2857
Desmodus_rotundus	-10.518
Ursus_maritimus	7.29425
Camelus_bactrianus	108.235
Camelus_ferus	108.853
Vicugna_pacos	25.6515
Dasypus_novemcinctus	33.1366
Pteropus_alecto	26.096
Pteropus_vampyrus	14.4131
Rousettus_aegyptiacus	9.88212
Hipposideros_armiger	163.428
Trichechus_manatus	-0.511639
Ceratotherium_simum	-15.4175
Elephantulus_edwardii	-0.587245
Chrysochloris_asiatica	6.70341
Nannospalax_galili	5.38592
Balaenoptera_acutorostrata	-3.03824
Microcebus_murinus	50.0292
Propithecus_coquereli	25.7713
Otolemur_garnettii	46.1619
Cebus_capucinus	-4.68029
Aotus_nancymaae	-11.0851
Ochotona_princeps	-12.6798
Piliocolobus_tephrosceles	-20.1038
Rhinopithecus_bieti	-35.6272
Rhinopithecus_roxellana	-39.3691
Theropithecus_gelada	-6.28707
Mandrillus_leucophaeus	-12.9825
Papio_anubis	-15.1292
Cercocebus_atys	2.46163
Macaca_mulatta	-16.9973
Macaca_fascicularis	-1.40112
Macaca_nemestrina	-12.4839
Chlorocebus_sabaeus	-25.2459
Colobus_angolensis	-23.1003
Pongo_abelii	35.7132
Pan_paniscus	-24.2368
Pan_troglodytes	32.6508
Homo_sapiens	0
Gorilla_gorilla	37.8154
Condylura_cristata	-13.3709
Sus_scrofa	-35.4268
Erinaceus_europaeus	-75.3912
Oryctolagus_cuniculus	-12.733
Mesocricetus_auratus	3.57251
Octodon_degus	70.1743
Cavia_porcellus	26.3254
Rattus_norvegicus	3.19499
Dipodomys_ordii	3.44043
Mus_musculus	4.07362
Peromyscus_maniculatus	5.28964

## Sheet: Sequences
Amino acid sequences of extant and ancestral sequences of the fibril core segment of the PLD in FUS
>Homo_sapiens
SYSGYSQSTDTSGYGQSSYSSYGQSQNTGYGTQSTPQGYGSTGGYGSSQSSQSSYGQQSSY
>Gallus_gallus
SYSGYSQPADGAAYSQSSYSSYGQAQSS-YSTQSTPPTYGSSGGYGGGQSSQPSYGQTSSY
>Erinaceus_europaeus
SYGGYGQSADTSGYGQSSYSSYGQTQNTGYGAQSAPQGYGSAGGYGGGQGSQ-SYGQQSSY
>Condylura_cristata
SYGGYGQSADTSGYGQSSYGSYGQTQNTGYGTQSAPQGYGSAGGYGSSQSSQSSYGQQSSY
>Panthera_tigris
SYSGYGQS-DTSGYGQSSYSSYGQTQNTGYGTQSAPQGYGSAGGYGSSQSSQSSYGQQSSY
>Panthera_pardus
SYSGYGQS-DTSGYGQSSYSSYGQTQNTGYSTQSAPQGYGSTGGYGSSQSSQSSYGQQSSY
>Felis_catus
SYSGYGQS-DTSGYGQSSYSSYGQTQNTGYGTQSAPQGYGSAGGYGSSQSSQSSYGQQSSY
>Puma_concolor
SYSGYGQS-DTSGYGQSSYSSYGQTQNTGYGTQSAPQGYGSAGGYGSSQSSQSSYGQQSSY
>Acinonyx_jubatus
SYSGYGQS-DTSGYGQSSYSSYGQTQNTGYGTQSAPQGYGSAGGYGSSQSSQSSYGQQSSY
>Canis_lupus
SYSGYGQSADTSGYGQSSYSSYGQTQNTGYGTQSTPQGYGSTGGYGSSQGSQSSYGQQSSY
>Vulpes_vulpes
SYSGYGQSADTSGYGQSSYSSYGQTQNTGYGTQSTPQGYGSTGGYGSGQSSQSSYGQQSSY
>Enhydra_lutris
SYSGYGQS-DTSGYGQSSYSSYGQTQNTGYGTQSAPQGYGSTGGYGSSQSSQSSYGQQSSY
>Zalophus_californianus
SYSGYGQSADTSGYGQSSYSSYGQTQNTGYGTQSGPQGYGSTGGYGSSQSSQSSYGQQSSY
>Eumetopias_jubatus
SYSGYGQSADTSGYGQSSYSSYGQTQNTGYGTQSGPQGYGSTGGYGSSQSSQSSYGQQSSY
>Odobenus_rosmarus
SYSGYGQSADTSGYGQSSYSSYGQTQNTGYGTQSGPQGYGSTGGYGSSQSSQSSYGQQSSY
>Leptonychotes_weddellii
SYSGYGQSADTSGYGQSSYSSYGQTQNTGYGTQSGPQGYGSTGGYGGSQSSQSSYGQQSSY
>Monachus_monachus
SYSGYGQSADTSGYGQSSYSSYGQTQNTGYGTQSGPQGYGSTGGYGGSQSSQSSYGQQSSY
>Ursus_maritimus
SYSGYGQS-DTSGYGQSGYGSYGQTQNTGYGTQSAPQGYGSTSGYGGSQGSQSSYGQQSSY
>Manis_javanica
SYSGYGQS-DTSGYGQSSYGSYGQTQNTGYSTQSAPQGYGSAGGYGSSQSSQSSYGQQSSY
>Equus_caballus
SYSGYGQSADTSGYGQSSYSSYGQTQNTGYGTQSAPQGYGSTGGYGSGQSSQSSYGQQSSY
>Equus_przewalskii
SYSGYGQSADTSGYGQSSYSSYGQTQNTGYGTQSAPQGYGSTGGYGSGQSSQSSYGQQSSY
>Equus_asinus
SYSGYGQSADTSGYGQSSYSSYGQTQNTGYGTQSAPQGYGSTGGYGSGQSSQSSYGQQSSY
>Ceratotherium_simum
SYSGYGQSADTSGYGQSSYSSYGQTQNTGYGTQSAPQGYGSAGGYGSSQSSQSSYGQQSSY
>Vicugna_pacos
SYSGYGQSPDTSGYGQSSYSSYGQTQNTGYGTQSAPQGYGSTSGYGSSQSSQSSYGQQSSY
>Camelus_ferus
SYSGYGQSPDTSSYGQSSYSSYGQTQNTGYGTQSAPQGYGSTSGYGSSQSSQSSYGQQSSY
>Camelus_bactrianus
SYSGYGQSPDTSSYGQSSYSSYGQTQNTGYGTQSAPQGYGSTSGYGSSQSSQSSYGQQSSY
>Balaenoptera_acutorostrata
SYGGYGQSTDTSGYGQSSYSSYGQTQNTGYGTQSTPQGYGSAGGYGSSQSSQSSYGQQSSY
>Physeter_catodon
SYSGYGQSADASGYGQSSYSSYGQTQNTGYGTQSTPQGYGSTSGYGSSQSSQSSYGQQSSY
>Lipotes_vexillifer
SYSGYGQSADASGYGQSSYSSYGQTQNTGYGTQSTPQGYGSTGGYGGSQSSQSSYGQQSSY
>Delphinapterus_leucas
SYSGYGQSADTSGYGQSGYSSYGQAQNTGYGTQSTPQGYGSTGGYGSSQSSQSSYGQQSSY
>Lagenorhynchus_obliquidens
SYSGYGQSADASGYGQSSYSSYGQTQNTGYGTQSTPQGYGSTGGYGSSQSSQSSYGQQSSY
>Orcinus_orca
SYSGYGQSADASGYGQSSYSSYGQTQNTGYGTQSTPQGYGSTGGYGGSQSSQSSYGQQSSY
>Bubalus_bubalis
SYSGYGQSADTSGYGQSSYSSYGQTQNTGYSTQSAPQGYGSAGGYGSGQSSQSSYGQQSSY
>Bos_taurus
SYGGYGQSTDTSGYGQSSYGSYGQTQNTGYSTQSAPQGYSSAGGYGSSQSSQSSYGQQSSY
>Bison_bison
SYGGYGQSTDTSGYGQSSYGSYGQTQNTGYSTQSAPQGYGSTGGYGSSQSSQSSYGQQSSY
>Capra_hircus
SYGGYGQSADTSGYGQSSYGSYGQTQNTGYGTQSAPQGYGSTGGYGSSQSSQSSYGQQSSY
>Ovis_aries
SYGGYGQSADTSGYGQSSYGSYGQTQNTGYGTQSAPQGYGSTGGYGSSQSSQSSYGQQSSY
>Pantholops_hodgsonii
SYGGYGQSADTSGYGQSSYGSYGQTQNTGYGTQSAPQGYGSTGGYGSSQSSQSSYGQQSSY
>Sus_scrofa
SYSGYGQSADTSGYGQSSYSSYGQTQNS-YGAQSAPQGYGSTGGYGSGQGSQSSYGQQSSY
>Hipposideros_armiger
SYSGYSQSADTSSYGQSSY-SYGQTQNTAYNTQSAPQGYGSASGYGSGQSSQSSYGQQSSY
>Pteropus_vampyrus
SYSGYSQSADTSGYGQSSY-SYGQTQNTGYNTQPAPQGYGSAGGYGS-QSSQSSYGQQSSY
>Pteropus_alecto
SYSGYSQSADTSGYGQSSY-SYGQTQNTGYNTQPAPQGYGSAGGYGS-QSSQSSYGQQSSY
>Rousettus_aegyptiacus
SYSGYSQSPDTSGYGQSSY-SYGQTQNTGYSTQPAPQGYGSAGGYGS-QSSQSSYGQQSSY
>Desmodus_rotundus
GYGGYGQSGDTSGYGQSTYSSYGQTQNTGYGTQSAPQGYGSAGGYAGGQSSQSSYAQQ-SY
>Myotis_lucifugus
SYGGYSQSGDTSGYGQSTY-SYGQTQNTGYGTQSAPQGYGSTGGYGGGQSSQSSYGQQ-SY
>Miniopterus_natalensis
SYGGYSQSGDTSGYGQSTY-SYGQTQNTGYGTQSAPQGYGSTGGYGGGQSSQSSYGQQ-SY
>Oryctolagus_cuniculus
SYSSYGQSADTSGYGQSSYSSYGQTQNTGYGAQSAPQGYGSTGGYGSSQSSQSSYGQQSSY
>Ochotona_princeps
SYGGYGQSTDTSGYGQSSYSSYGQTQNTGYGTQSAPQGYGSTGGYGSSQSSQSSYGQQSSY
>Heterocephalus_glaber
SYSSYGQSADTSGYGQSSYSSYGQSQNTGYGTQSAPQGYGSTGGYGSGQSSQSSYGQQSSY
>Cavia_porcellus
SYRGYGQAAETSGYGQSSYSSYGQTQNTGYGTQSAPQGYGSTSGYGSSQSSQSSYGQQSSY
>Octodon_degus
SYSGYGQSADTSSYGQSSYSSYGQTQNTGYGTQSAPQGYGSTGGYGSSQGSQSSYGQQSSY
>Rattus_norvegicus
SYSGYGQSADTSGYGQSSYSSYGQTQNS-YGTQSAPQGYGSTGGYGSSQSSQSSYGQQSSY
>Mus_musculus
SYSGYGQSADTSGYGQSSYSSYGQTQNTGYGTQSAPQGYGSTGGYGSSQSSQSSYGQQSSY
>Meriones_unguiculatus
SYSGYGQSADTSGYGQSSYSSYGQTQNTGYGTQSAPQGYGSTGGYGSSQSSQSSYGQQSSY
>Mesocricetus_auratus
SYSGYGQSADTSGYGQSSYSSYGQTQNTGYGTQSAPQGYGSTGGYGSSQSSQSSYGQQSSY
>Cricetulus_griseus
SYSGYGQSADTSGYGQSSYSSYGQTQNTGYGTQSAPQGYGSTGGYGSSQSSQSSYGQQSSY
>Peromyscus_maniculatus
SYSGYGQSADTSGYGQSSYSSYGQTQNTGYGTQSAPQGYGSTGGYGSSQSSQSSYGQQSSY
>Nannospalax_galili
SYSGYGQSTDTSGYGQSSYSSYGQTQNTGYGTQSTPQGYGSAGGYGSSQSSQSSYGQQSSY
>Dipodomys_ordii
SYSGYGQSADTSGYGQSSYSSYGQTQNTGYGTQSAPQGYGSTGGYGSSQSSQSSYGQQSSY
>Urocitellus_parryii
SYSGYGQSADTSGYGQSSYSSYGQTQNTGYGTQSAPQGYGSTGGYGSGQSSQSSYGQQSSY
>Marmota_flaviventris
SYSGYGQSADTSGYGQSSYSSYGQTQNTGYGTQSAPQGYGSTGGYGSGQSSQSSYGQQSSY
>Marmota_marmota
SYSGYGQSADTSGYGQSSYSSYGQTQNTGYGTQSAPQGYGSTGGYGSGQSSQSSYGQQSSY
>Otolemur_garnettii
SYSGYGQS-DTSGYGQSSY-SYGQTQNTGYSTQSTPQGYGSTGGYGSSQSSQSSYGQQSSY
>Propithecus_coquereli
SYSGYGQS-DTSGYGQSSYGSYGQTQNTGYSTPSTPQGYGSTGGYGSSQSSQSSYGQQSSY
>Microcebus_murinus
SYSGYGQS-DTSGYGQSSYGSYGQTQNTGYSTQSTPQGYGSTGGYGSSQSSQSSYGQQSSY
>Aotus_nancymaae
SYSGYGQSTDTSGYGQGSYSSYGQTQNTGYGTQSAPQGYGSTGGYGSSQSSQSSYGQQSSY
>Cebus_capucinus
SYSGYGQSTDTSGYGQSSYSSYGQTQNTGYGTQSAPQGYGSTGGYGSSQSSQSSYGQQSSY
>Mandrillus_leucophaeus
SYSGYSQSTDTSGYGQSSYSSYGQSQSTGYGTQSAPQGYGSTGGYGSSQSSQSSYGQQSSY
>Cercocebus_atys
SYSGYSQSTDTSGYGQSSYSSYGQSQSSGYGTQSAPQGYGSTGGYGSSQSSQSSYGQQSSY
>Papio_anubis
SYSGYSQSTDTSGYGQSSYSSYGQSQSSGYGTQSAPQGYGSTGGYGSSQSSQSSYGQQSSY
>Theropithecus_gelada
SYSGYSQSTDTSGYGQSSYSSYGQSQSTGYGTQSAPQGYGSTGGYGSSQSSQSSYGQQSSY
>Macaca_mulatta
SYSGYSQSTDTSGYGQSSYSSYGQSQSSGYGTQSAPQGYGSTGGYGSSQSSQSSYGQQSSY
>Macaca_fascicularis
SYSGYSQSTDTSGYGQSSYSSYGQSQSSGYGTQSAPQGYGSTGGYGSSQSSQSSYGQQSSY
>Macaca_nemestrina
SYSGYSQSTDTSGYGQSSYSSYGQSQSSGYGTQSAPQGYGSTGGYGSSQSSQSSYGQQSSY
>Chlorocebus_sabaeus
SYSGYSQSTDT-GYGQSSYSSYGQSQNTGYGTQSAPQGYGSTGGYGSSQSSQSSYGQQSSY
>Rhinopithecus_roxellana
SYSGYSQSTDTSGYGQSSYSSYGQSQNTGYGTQSAPQGYGSTGGYGGSQSSQSSYGQQSSY
>Rhinopithecus_bieti
SYSGYSQSTDTSGYGQSSYSSYGQSQNSGYGTQSAPQGYGSTGGYGGSQSSQSSYGQQSSY
>Piliocolobus_tephrosceles
SYSGYSQSTDTSGYGQSSYSSYGQSQNSGYGTQSAPQGYGSTGGYGSSQSSQSSYGQQSSY
>Colobus_angolensis
SYSGYSQSTDTSGYGQSSYSSYGQSQNTGYGTQSAPQGYGSTGGYGSSQSSQSSYGQQSSY
>Gorilla_gorilla
SYSGYSQSTDTSGYGQSSYSSYGQSQNTGYGTQSTPQGYGSTGGYGSSQSSQSSYGQQSSY
>Pan_troglodytes
SYSGYSQSTDTPGYGQSSYSSYGQSQNS-YGTQSTPQGYGSTGGYGSSQSSQSSYGQQSSY
>Pan_paniscus
SYSGYSQSTDTPGYGQSSYSSYGQSQNTGYGTQSTPQGYGSTGGYGSSQSSQSSYGQQSSY
>Pongo_abelii
SYSTYSQSTDTSGYGQSSYSSYGQSQNTGYGTQSAPQGYGSTGGYGSSQSSQSSYGQQSSY
>Dasypus_novemcinctus
SYGGYGQSADTSGYGQSSYSSYGQTQNTGYSTQSAPQGYGSTSGYGSGQSSQSSYGQQSSY
>Trichechus_manatus
SYSGYSQSADTSGYGQSSYSSYGQTQNTGYGTQSAPQGYGSTSGYGSSQSSQSSYGQQSSY
>Chrysochloris_asiatica
SYSGYGQSSDTSGYGQSSY-SYGQTQSTGYGTQSAPQGYGSAGGYGSSQSSQSSYGQQSSY
>Elephantulus_edwardii
SYGGYGQSADTSGYGQSSYGSYGQTQSS-YGTQSAPQGYGSGGGYGSSQSSQSSYGQQSSY
>N1
SYSGYGQSADTSGYGQSSYSSYGQTQNTGYGTQSAPQGYGSTGGYGSSQSSQSSYGQQSSY
>N2
SYSGYGQSADTSGYGQSSYSSYGQTQNTGYGTQSAPQGYGSTGGYGSSQSSQSSYGQQSSY
>N3
SYSGYGQSADTSGYGQSSYSSYGQTQNTGYGTQSAPQGYGSTGGYGSSQSSQSSYGQQSSY
>N4
SYSGYGQSADTSGYGQSSYSSYGQTQNTGYGTQSAPQGYGSTGGYGSSQSSQSSYGQQSSY
>N5
SYSGYGQSADTSGYGQSSYSSYGQTQNTGYGTQSAPQGYGSTGGYGSSQSSQSSYGQQSSY
>N6
SYSGYGQSADTSGYGQSSYSSYGQTQNTGYGTQSAPQGYGSTGGYGSSQSSQSSYGQQSSY
>N7
SYSGYGQSADTSGYGQSSYSSYGQTQNTGYGTQSAPQGYGSTGGYGSSQSSQSSYGQQSSY
>N8
SYSGYGQSADTSGYGQSSYSSYGQTQNTGYGTQSAPQGYGSTGGYGSSQSSQSSYGQQSSY
>N9
SYSGYGQSADTSGYGQSSYSSYGQTQNTGYGAQSAPQGYGSTGGYGSSQSSQSSYGQQSSY
>N10
SYSGYGQSADTSGYGQSSYSSYGQTQNTGYGAQSAPQGYGSTGGYGSGQGSQSSYGQQSSY
>N11
SYSGYGQSADTSGYGQSSYSSYGQTQNTGYGTQSAPQGYGSTGGYGSSQSSQSSYGQQSSY
>N12
SYSGYGQSADTSGYGQSSYSSYGQTQNTGYGTQSAPQGYGSTGGYGSSQSSQSSYGQQSSY
>N13
SYSGYGQSADTSGYGQSSYSSYGQTQNTGYGTQSAPQGYGSTGGYGSSQSSQSSYGQQSSY
>N14
SYSGYGQSTDTSGYGQSSYSSYGQTQNTGYGTQSAPQGYGSTGGYGSSQSSQSSYGQQSSY
>N15
SYSGYGQSTDTSGYGQSSYSSYGQTQNTGYGTQSAPQGYGSTGGYGSSQSSQSSYGQQSSY
>N16
SYSGYSQSTDTSGYGQSSYSSYGQSQNTGYGTQSAPQGYGSTGGYGSSQSSQSSYGQQSSY
>N17
SYSGYSQSTDTSGYGQSSYSSYGQSQNTGYGTQSTPQGYGSTGGYGSSQSSQSSYGQQSSY
>N18
SYSGYSQSTDTSGYGQSSYSSYGQSQNTGYGTQSTPQGYGSTGGYGSSQSSQSSYGQQSSY
>N19
SYSGYSQSTDTPGYGQSSYSSYGQSQNTGYGTQSTPQGYGSTGGYGSSQSSQSSYGQQSSY
>N20
SYSGYSQSTDTSGYGQSSYSSYGQSQNTGYGTQSAPQGYGSTGGYGSSQSSQSSYGQQSSY
>N21
SYSGYSQSTDTSGYGQSSYSSYGQSQNTGYGTQSAPQGYGSTGGYGSSQSSQSSYGQQSSY
>N22
SYSGYSQSTDTSGYGQSSYSSYGQSQNTGYGTQSAPQGYGSTGGYGSSQSSQSSYGQQSSY
>N23
SYSGYSQSTDTSGYGQSSYSSYGQSQNTGYGTQSAPQGYGSTGGYGSSQSSQSSYGQQSSY
>N24
SYSGYSQSTDTSGYGQSSYSSYGQSQSTGYGTQSAPQGYGSTGGYGSSQSSQSSYGQQSSY
>N25
SYSGYSQSTDTSGYGQSSYSSYGQSQSSGYGTQSAPQGYGSTGGYGSSQSSQSSYGQQSSY
>N26
SYSGYSQSTDTSGYGQSSYSSYGQSQSSGYGTQSAPQGYGSTGGYGSSQSSQSSYGQQSSY
>N27
SYSGYSQSTDTSGYGQSSYSSYGQSQSSGYGTQSAPQGYGSTGGYGSSQSSQSSYGQQSSY
>N28
SYSGYSQSTDTSGYGQSSYSSYGQSQSSGYGTQSAPQGYGSTGGYGSSQSSQSSYGQQSSY
>N29
SYSGYSQSTDTSGYGQSSYSSYGQSQSTGYGTQSAPQGYGSTGGYGSSQSSQSSYGQQSSY
>N30
SYSGYSQSTDTSGYGQSSYSSYGQSQNTGYGTQSAPQGYGSTGGYGSSQSSQSSYGQQSSY
>N31
SYSGYSQSTDTSGYGQSSYSSYGQSQNSGYGTQSAPQGYGSTGGYGSSQSSQSSYGQQSSY
>N32
SYSGYGQSTDTSGYGQSSYSSYGQTQNTGYGTQSAPQGYGSTGGYGSSQSSQSSYGQQSSY
>N33
SYSGYGQSTDTSGYGQSSYSSYGQTQNTGYGTQSAPQGYGSTGGYGSSQSSQSSYGQQSSY
>N34
SYSGYGQSTDTSGYGQSSYSSYGQTQNTGYGTQSTPQGYGSTGGYGSSQSSQSSYGQQSSY
>N35
SYSGYGQSTDTSGYGQSSYSSYGQTQNTGYSTQSTPQGYGSTGGYGSSQSSQSSYGQQSSY
>N36
SYSGYGQSTDTSGYGQSSYGSYGQTQNTGYSTQSTPQGYGSTGGYGSSQSSQSSYGQQSSY
>N37
SYSGYGQSTDTSGYGQSSYSSYGQTQNTGYGTQSTPQGYGSAGGYGSSQSSQSSYGQQSSY
>N38
SYSGYGQSADTSGYGQSSYSSYGQTQNTGYGTQSAPQGYGSTGGYGSSQSSQSSYGQQSSY
>N39
SYSGYGQSADTSGYGQSSYSSYGQTQNTGYGTQSAPQGYGSTGGYGSSQSSQSSYGQQSSY
>N40
SYSGYGQSADTSGYGQSSYSSYGQTQNTGYGTQSAPQGYGSAGGYGSSQSSQSSYGQQSSY
>N41
SYSGYGQSADTSGYGQSSYSSYGQTQSTGYGTQSAPQGYGSAGGYGSSQSSQSSYGQQSSY
>N42
SYSGYGQSADTSGYGQSSYSSYGQTQSSGYGTQSAPQGYGSGGGYGSSQSSQSSYGQQSSY
>N43
SYSGYGQSADTSGYGQSSYSSYGQTQNTGYGTQSAPQGYGSAGGYGSSQSSQSSYGQQSSY
>N44
SYSGYSQSADTSGYGQSSYSSYGQTQNTGYGTQSAPQGYGSAGGYGSSQSSQSSYGQQSSY
>N45
SYSGYSQSADTSGYGQSSYSSYGQTQNTGYNTQSAPQGYGSAGGYGSSQSSQSSYGQQSSY
>N46
SYSGYSQSADTSGYGQSSYSSYGQTQNTGYNTQPAPQGYGSAGGYGSSQSSQSSYGQQSSY
>N47
SYSGYSQSADTSGYGQSSYSSYGQTQNTGYNTQPAPQGYGSAGGYGSSQSSQSSYGQQSSY
>N48
SYSGYGQSADTSGYGQSSYSSYGQTQNTGYGTQSAPQGYGSTGGYGSSQSSQSSYGQQSSY
>N49
SYSGYGQSADTSGYGQSSYSSYGQTQNTGYGTQSAPQGYGSTGGYGSSQSSQSSYGQQSSY
>N50
SYSGYGQSADTSGYGQSSYSSYGQTQNTGYGTQSAPQGYGSTSGYGSSQSSQSSYGQQSSY
>N51
SYSGYGQSPDTSGYGQSSYSSYGQTQNTGYGTQSAPQGYGSTSGYGSSQSSQSSYGQQSSY
>N52
SYSGYGQSPDTSSYGQSSYSSYGQTQNTGYGTQSAPQGYGSTSGYGSSQSSQSSYGQQSSY
>N53
SYSGYGQSADTSGYGQSSYSSYGQTQNTGYGTQSAPQGYGSTGGYGGSQSSQSSYGQQSSY
>N54
SYGGYGQSGDTSGYGQSTYSSYGQTQNTGYGTQSAPQGYGSTGGYGGGQSSQSSYGQQSSY
>N55
SYGGYSQSGDTSGYGQSTYSSYGQTQNTGYGTQSAPQGYGSTGGYGGGQSSQSSYGQQSSY
>N56
SYSGYGQSADTSGYGQSSYSSYGQTQNTGYGTQSAPQGYGSTGGYGSSQSSQSSYGQQSSY
>N57
SYSGYGQSADTSGYGQSSYSSYGQTQNTGYSTQSAPQGYGSAGGYGSSQSSQSSYGQQSSY
>N58
SYSGYGQSADTSGYGQSSYGSYGQTQNTGYSTQSAPQGYGSAGGYGSSQSSQSSYGQQSSY
>N59
SYGGYGQSTDTSGYGQSSYGSYGQTQNTGYSTQSAPQGYGSAGGYGSSQSSQSSYGQQSSY
>N60
SYSGYGQSADTSGYGQSSYSSYGQTQNTGYGTQSAPQGYGSTGGYGSSQSSQSSYGQQSSY
>N61
SYGGYGQSADTSGYGQSSYGSYGQTQNTGYGTQSAPQGYGSTGGYGSSQSSQSSYGQQSSY
>N62
SYGGYGQSADTSGYGQSSYGSYGQTQNTGYGTQSAPQGYGSTGGYGSSQSSQSSYGQQSSY
>N63
SYSGYGQSADTSGYGQSSYSSYGQTQNTGYGTQSAPQGYGSTGGYGSSQSSQSSYGQQSSY
>N64
SYSGYGQSADTSGYGQSSYSSYGQTQNTGYGTQSAPQGYGSTGGYGSSQSSQSSYGQQSSY
>N65
SYSGYGQSADTSGYGQSSYSSYGQTQNTGYGTQSGPQGYGSTGGYGSSQSSQSSYGQQSSY
>N66
SYSGYGQSADTSGYGQSSYSSYGQTQNTGYGTQSGPQGYGSTGGYGGSQSSQSSYGQQSSY
>N67
SYSGYGQSADTSGYGQSSYSSYGQTQNTGYGTQSGPQGYGSTGGYGSSQSSQSSYGQQSSY
>N68
SYSGYGQSADTSGYGQSSYSSYGQTQNTGYGTQSGPQGYGSTGGYGSSQSSQSSYGQQSSY
>N69
SYSGYGQSADTSGYGQSSYSSYGQTQNTGYGTQSTPQGYGSTGGYGSSQSSQSSYGQQSSY
>N70
SYSGYGQSADTSGYGQSSYSSYGQTQNTGYGTQSAPQGYGSTGGYGSSQSSQSSYGQQSSY
>N71
SYSGYGQSADTSGYGQSSYSSYGQTQNTGYGTQSTPQGYGSTGGYGSSQSSQSSYGQQSSY
>N72
SYSGYGQSADASGYGQSSYSSYGQTQNTGYGTQSTPQGYGSTGGYGSSQSSQSSYGQQSSY
>N73
SYSGYGQSADASGYGQSSYSSYGQTQNTGYGTQSTPQGYGSTGGYGSSQSSQSSYGQQSSY
>N74
SYSGYGQSADASGYGQSSYSSYGQTQNTGYGTQSTPQGYGSTGGYGSSQSSQSSYGQQSSY
>N75
SYSGYGQSADTSGYGQSSYSSYGQTQNTGYGTQSAPQGYGSTGGYGSGQSSQSSYGQQSSY
>N76
SYSGYGQSADTSGYGQSSYSSYGQTQNTGYGTQSAPQGYGSTGGYGSGQSSQSSYGQQSSY
>N77
SYSGYGQSADTSGYGQSSYSSYGQTQNTGYGTQSAPQGYGSTGGYGSGQSSQSSYGQQSSY
>N78
SYSGYGQSADTSGYGQSSYSSYGQTQNTGYGTQSAPQGYGSTGGYGSGQSSQSSYGQQSSY
>N79
SYSGYGQSADTSGYGQSSYSSYGQTQNTGYGTQSAPQGYGSTGGYGSGQSSQSSYGQQSSY
>N80
SYSGYGQSADTSGYGQSSYSSYGQTQNTGYGTQSAPQGYGSTGGYGSGQSSQSSYGQQSSY
>N81
SYSGYGQSADTSGYGQSSYSSYGQTQNTGYGTQSAPQGYGSTGGYGSSQSSQSSYGQQSSY
>N82
SYSGYGQSADTSGYGQSSYSSYGQTQNTGYGTQSAPQGYGSAGGYGSSQSSQSSYGQQSSY
>N83
SYSGYGQSADTSGYGQSSYSSYGQTQNTGYGTQSAPQGYGSAGGYGSSQSSQSSYGQQSSY
>N84
SYSGYGQSADTSGYGQSSYSSYGQTQNTGYGTQSAPQGYGSAGGYGSSQSSQSSYGQQSSY
>N85
SYSGYGQSADTSGYGQSSYSSYGQTQNTGYGTQSAPQGYGSTGGYGSSQSSQSSYGQQSSY

## Sheet: Phylogenetic tree
Anootated phylogenetic tree with ancestors
(Peromyscus_maniculatus:0.000000,((Mus_musculus:0.000000,Dipodomys_ordii:0.006120)N3:0.006134,(Rattus_norvegicus:0.006125,((Cavia_porcellus:0.031416,(Octodon_degus:0.012290,Mesocricetus_auratus:0.000000)N7:0.000000)N6:0.006111,((Oryctolagus_cuniculus:0.009202,(Erinaceus_europaeus:0.026217,Sus_scrofa:0.014283)N10:0.026217)N9:0.009178,(Condylura_cristata:0.019344,((((((Gorilla_gorilla:0.011485,(Hom…
