# Supplementary material for: Natural Selection on the Phase-Separation Properties of FUS during 160 My of Mammalian Evolution
Source: Mol Biol Evol. 2020 Oct 6;38(3):940–51. doi: 10.1093/molbev/msaa258 (PMC7947763; doi:10.1093/molbev/msaa258)
Supplement: msaa258_Supplementary_Data [file msaa258_supplementary_data.zip › Table_S9.xlsx]

## Sheet: Ancestral State Substitutions
Table S9. Ancestral substitutions in the evolution of PLD.
All mammals
	A	R	N	D	C	Q	E	G	H	I	L	K	M	F	P	S	T	W	Y	V
A	0	0	0	0	0	0	0	3	0	0	0	0	0	0	4	2	17	0	0	0
R	0	0	0	0	0	0	0	0	0	0	0	0	0	0	0	0	0	0	0	0
N	0	0	0	0	0	0	0	0	0	0	0	0	0	0	0	20	0	0	0	0
D	0	0	0	0	0	0	2	0	0	0	0	0	0	0	0	0	0	0	0	0
C	0	0	0	0	0	0	0	0	0	0	0	0	0	0	0	0	0	0	0	0
Q	0	1	0	0	0	0	0	1	0	0	0	0	0	0	19	1	0	0	0	0
E	0	0	0	0	0	0	0	0	0	0	0	0	0	0	0	0	0	0	0	0
G	4	0	1	0	0	0	0	0	0	0	0	0	0	0	0	42	2	0	0	1
H	0	0	0	0	0	0	0	0	0	0	0	0	0	0	0	0	0	0	0	0
I	0	0	0	0	0	0	0	0	0	0	0	0	0	0	0	0	0	0	0	0
L	0	0	0	0	0	0	0	0	0	0	0	0	0	0	0	0	0	0	0	0
K	0	0	0	0	0	0	0	0	0	0	0	0	0	0	0	0	0	0	0	0
M	0	0	0	0	0	0	0	0	0	0	0	0	0	0	0	0	0	0	0	0
F	0	0	0	0	0	0	0	0	0	0	0	0	0	0	0	0	0	0	0	0
P	2	0	0	0	0	1	0	0	0	0	0	0	0	0	0	2	0	0	0	0
S	1	1	12	0	0	1	0	71	0	0	0	0	0	0	4	0	5	0	0	0
T	17	0	0	0	0	0	0	0	0	0	0	0	0	0	0	15	0	0	0	0
W	0	0	0	0	0	0	0	0	0	0	0	0	0	0	0	0	0	0	0	0
Y	0	0	0	0	0	0	0	0	0	0	0	0	0	1	0	0	0	0	0	0
V	0	0	0	0	0	0	0	0	0	0	0	0	0	0	0	0	0	0	0	0
Primates
	A	R	N	D	C	Q	E	G	H	I	L	K	M	F	P	S	T	W	Y	V
A	0	0	0	0	0	0	0	0	0	0	0	0	0	0	0	1	4	0	0	0
R	0	0	0	0	0	0	0	0	0	0	0	0	0	0	0	0	0	0	0	0
N	0	0	0	0	0	0	0	0	0	0	0	0	0	0	0	3	0	0	0	0
D	0	0	0	0	0	0	0	0	0	0	0	0	0	0	0	0	0	0	0	0
C	0	0	0	0	0	0	0	0	0	0	0	0	0	0	0	0	0	0	0	0
Q	0	0	0	0	0	0	0	1	0	0	0	0	0	0	3	0	0	0	0	0
E	0	0	0	0	0	0	0	0	0	0	0	0	0	0	0	0	0	0	0	0
G	0	0	0	0	0	0	0	0	0	0	0	0	0	0	0	7	1	0	0	0
H	0	0	0	0	0	0	0	0	0	0	0	0	0	0	0	0	0	0	0	0
I	0	0	0	0	0	0	0	0	0	0	0	0	0	0	0	0	0	0	0	0
L	0	0	0	0	0	0	0	0	0	0	0	0	0	0	0	0	0	0	0	0
K	0	0	0	0	0	0	0	0	0	0	0	0	0	0	0	0	0	0	0	0
M	0	0	0	0	0	0	0	0	0	0	0	0	0	0	0	0	0	0	0	0
F	0	0	0	0	0	0	0	0	0	0	0	0	0	0	0	0	0	0	0	0
P	0	0	0	0	0	1	0	0	0	0	0	0	0	0	0	0	0	0	0	0
S	0	0	2	0	0	1	0	4	0	0	0	0	0	0	2	0	2	0	0	0
T	0	0	0	0	0	0	0	0	0	0	0	0	0	0	0	8	0	0	0	0
W	0	0	0	0	0	0	0	0	0	0	0	0	0	0	0	0	0	0	0	0
Y	0	0	0	0	0	0	0	0	0	0	0	0	0	0	0	0	0	0	0	0
V	0	0	0	0	0	0	0	0	0	0	0	0	0	0	0	0	0	0	0	0

## Sheet: Substitutions_JTT_vs._IDR
Table S9. Ancestral substitutions in the evolution of PLD.
JTT matrix
	A	R	N	D	C	Q	E	G	H	I	L	K	M	F	P	S	T	W	Y	V
A	0	0	0	0	0	0	0	2	0	0	0	0	0	0	2	2	14	0	0	0
R	0	0	0	0	0	0	0	0	0	0	0	0	0	0	0	0	0	0	0	0
N	0	0	0	0	0	0	0	0	0	0	0	0	0	0	0	23	0	0	0	0
D	0	0	0	0	0	0	2	0	0	0	0	0	0	0	0	0	0	0	0	0
C	0	0	0	0	0	0	0	0	0	0	0	0	0	0	0	0	0	0	0	0
Q	0	1	0	0	0	0	0	1	0	0	0	0	0	0	11	0	0	0	0	0
E	0	0	0	0	0	0	0	0	0	0	0	0	0	0	0	0	0	0	0	0
G	4	0	1	0	0	0	0	0	0	0	0	0	0	0	0	50	5	0	0	1
H	0	0	0	0	0	0	0	0	0	0	0	0	0	0	0	0	0	0	0	0
I	0	0	0	0	0	0	0	0	0	0	0	0	0	0	0	0	0	0	0	0
L	0	0	0	0	0	0	0	0	0	0	0	0	0	0	0	0	0	0	0	0
K	0	0	0	0	0	0	0	0	0	0	0	0	0	0	0	0	0	0	0	0
M	0	0	0	0	0	0	0	0	0	0	0	0	0	0	0	0	0	0	0	0
F	0	0	0	0	0	0	0	0	0	0	0	0	0	0	0	0	0	0	0	0
P	4	0	0	0	0	5	0	0	0	0	0	0	0	0	0	3	0	0	0	0
S	2	1	11	0	0	1	0	52	0	0	0	0	0	0	3	0	8	0	0	0
T	21	0	0	0	0	1	0	0	0	0	0	0	0	0	1	15	0	0	0	0
W	0	0	0	0	0	0	0	0	0	0	0	0	0	0	0	0	0	0	0	0
Y	0	0	0	0	0	0	0	0	0	0	0	0	0	1	0	0	0	0	0	0
V	0	0	0	0	0	0	0	0	0	0	0	0	0	0	0	0	0	0	0	0
IDR matrix (taken from PloS one 6.5 (2011): e20488.)
	A	R	N	D	C	Q	E	G	H	I	L	K	M	F	P	S	T	W	Y	V
A	0	0	0	0	0	0	0	2	0	0	0	0	0	0	2	2	14	0	0	0
R	0	0	0	0	0	0	0	0	0	0	0	0	0	0	0	0	0	0	0	0
N	0	0	0	0	0	0	0	0	0	0	0	0	0	0	0	20	0	0	0	0
D	0	0	0	0	0	0	2	0	0	0	0	0	0	0	0	0	0	0	0	0
C	0	0	0	0	0	0	0	0	0	0	0	0	0	0	0	0	0	0	0	0
Q	0	1	0	0	0	0	0	1	0	0	0	0	0	0	15	1	1	0	0	0
E	0	0	0	0	0	0	0	0	0	0	0	0	0	0	0	0	0	0	0	0
G	3	0	1	0	0	0	0	0	0	0	0	0	0	0	0	41	3	0	0	1
H	0	0	0	0	0	0	0	0	0	0	0	0	0	0	0	0	0	0	0	0
I	0	0	0	0	0	0	0	0	0	0	0	0	0	0	0	0	0	0	0	0
L	0	0	0	0	0	0	0	0	0	0	0	0	0	0	0	0	0	0	0	0
K	0	0	0	0	0	0	0	0	0	0	0	0	0	0	0	0	0	0	0	0
M	0	0	0	0	0	0	0	0	0	0	0	0	0	0	0	0	0	0	0	0
F	0	0	0	0	0	0	0	0	0	0	0	0	0	0	0	0	0	0	0	0
P	4	0	0	0	0	1	0	0	0	0	0	0	0	0	0	3	0	0	0	0
S	2	1	14	0	0	0	0	61	0	0	0	0	0	0	3	0	8	0	0	0
T	21	0	0	0	0	0	0	3	0	0	0	0	0	0	1	15	0	0	0	0
W	0	0	0	0	0	0	0	0	0	0	0	0	0	0	0	0	0	0	0	0
Y	0	0	0	0	0	0	0	0	0	0	0	0	0	1	0	0	0	0	0	0
V	0	0	0	0	0	0	0	0	0	0	0	0	0	0	0	0	0	0	0	0
